# Supplementary material for: Genome-wide methylation analysis demonstrates that 5-aza-2-deoxycytidine treatment does not cause random DNA demethylation in fragile X syndrome cells
Source: Epigenetics Chromatin. 2016 Mar 24;9:12. doi: 10.1186/s13072-016-0060-x (PMC4806452; doi:10.1186/s13072-016-0060-x)
Supplement: Supplementary file 7 — 10.1186/s13072-016-0060-x List of DMRs and their chromosome position in the comparison between WT1 and WT2 versus FXS1. [file 13072_2016_60_MOESM7_ESM.xlsx]

## Sheet: Supplementary Table 4
Additional file: Table S4.
List of DMRs and their chromosome position in the comparison between WT1 and WT2 versus FXS1.
probeID	adj.P.Val	CHR	MAPINFO	arm	gene.1	feat.rel	pol.af.f	pol.af.r	nrst.probe	lasso.radii	dmr.no	dmr.start	dmr.end	dmr.size	deltaBeta	dmr.p
cg07499142	0.00728485352576	1	9788715	p	PIK3CD	3'UTR_shore	0	0	52	151	1	9788564	9788920	357	NA	5.68321866833394e-05
cg12033075	0.00728485352576	1	9788767	p	PIK3CD	3'UTR_shore	0	0	2	151	1	9788564	9788920	357	NA	5.68321866833394e-05
cg03971555	0.00728485352576	1	9788769	p	PIK3CD	3'UTR_shore	0	0	2	151	1	9788564	9788920	357	NA	5.68321866833394e-05
cg00000165	0.00728485352576	1	91194674	p	NA	IGR_shore	0	0	830	132	2	91194033	91197959	3927	NA	9.68611242733953e-06
cg08713568	0.00728485352576	1	91195504	p	NA	IGR_shelf	0	0	179	1471	2	91194033	91197959	3927	NA	9.68611242733953e-06
cg04929932	0.00728485352576	1	91195683	p	NA	IGR_shelf	0	0	179	1471	2	91194033	91197959	3927	NA	9.68611242733953e-06
cg07158747	0.00728485352576	1	91196488	p	NA	IGR_shelf	0	0	805	1471	2	91194033	91197959	3927	NA	9.68611242733953e-06
cg06811094	0.00728485352576	1	200272112	q	NA	IGR_shore	0	0	68	132	3	200271980	200272347	368	NA	2.71524005906852e-05
cg22810423	0.00728485352576	1	200272180	q	NA	IGR_shore	0	0	35	132	3	200271980	200272347	368	NA	2.71524005906852e-05
cg07138399	0.00728485352576	1	200272215	q	NA	IGR_shore	0	0	35	132	3	200271980	200272347	368	NA	2.71524005906852e-05
cg22790377	0.00728485352576	1	228291668	q	C1orf35	TSS1500_shore	0	0	14	42	4	228291626	228291747	122	NA	5.36859418742839e-05
cg15720832	0.00728485352576	1	228291682	q	C1orf35	TSS1500_shore	0	0	14	42	4	228291626	228291747	122	NA	5.36859418742839e-05
cg14925024	0.0296541888198	1	228291705	q	C1orf35	TSS1500_shore	0	0	23	42	4	228291626	228291747	122	NA	5.36859418742839e-05
cg03748376	0.00728485352576	1	248100585	q	OR2L13	1stExon_island	0	0	6	37	5	248100548	248100651	104	NA	8.03251130020045e-06
cg00785941	0.00728485352576	1	248100591	q	OR2L13	1stExon_island	0	0	6	37	5	248100548	248100651	104	NA	8.03251130020045e-06
cg20507276	0.00728485352576	1	248100600	q	OR2L13	1stExon_island	0	0	9	37	5	248100548	248100651	104	NA	8.03251130020045e-06
cg08944170	0.00728485352576	1	248100614	q	OR2L13	1stExon_island	0	0	14	37	5	248100548	248100651	104	NA	8.03251130020045e-06
cg14481208	0.00728485352576	2	74669375	p	RTKN	TSS1500_island	0	0	5	13	6	74669362	74669400	39	NA	2.38588849506866e-05
cg00658082	0.00728485352576	2	74669380	p	RTKN	TSS1500_island	0	0	5	13	6	74669362	74669400	39	NA	2.38588849506866e-05
cg26090072	0.00728485352576	2	74669387	p	RTKN	TSS1500_island	0	0	7	13	6	74669362	74669400	39	NA	2.38588849506866e-05
cg20154206	0.00728485352576	2	128458240	q	SFT2D3	TSS1500_shore	0	0	8	42	8	128458198	128458323	126	NA	2.71519621750477e-05
cg24925163	0.00728485352576	2	128458248	q	SFT2D3	TSS1500_shore	0	0	8	42	8	128458198	128458323	126	NA	2.71519621750477e-05
cg03339817	0.00728485352576	2	128458281	q	SFT2D3	TSS1500_shore	0	0	33	42	8	128458198	128458323	126	NA	2.71519621750477e-05
cg15609237	0.00728485352576	2	179395885	q	TTN	Body_none	0	0	27	356	9	179395529	179396291	763	NA	2.60268421071186e-05
cg19906284	0.00728485352576	2	179395912	q	TTN	Body_none	0	0	23	356	9	179395529	179396291	763	NA	2.60268421071186e-05
cg08691235	0.00728485352576	2	179395935	q	TTN	Body_none	0	0	23	356	9	179395529	179396291	763	NA	2.60268421071186e-05
cg12048425	0.00728485352576	2	230785050	q	TRIP12	5'UTR_shore	0	0	55	88	10	230785017	230785193	177	NA	2.51368620852578e-05
cg05881455	0.00728485352576	2	230785105	q	TRIP12	5'UTR_shore	0	0	55	88	10	230785017	230785193	177	NA	2.51368620852578e-05
cg20959174	0.00728485352576	2	230785180	q	TRIP12	5'UTR_shore	0	0	75	88	10	230785017	230785193	177	NA	2.51368620852578e-05
cg14012546	0.00728485352576	2	233981788	q	INPP5D	Body_none	0	0	97	356	11	233981432	233982355	924	NA	4.65996034322056e-05
cg22666015	0.00728485352576	2	233981885	q	INPP5D	Body_none	0	0	97	356	11	233981432	233982355	924	NA	4.65996034322056e-05
cg05299077	0.00728485352576	2	233981999	q	INPP5D	Body_none	0	0	114	356	11	233981432	233982355	924	NA	4.65996034322056e-05
cg13604246	0.00728485352576	2	241497412	q	ANKMY1	TSS200_island	0	0	3	4	12	241497411	241497419	9	NA	2.69361692486914e-05
cg23964682	0.00728485352576	2	241497415	q	ANKMY1	TSS200_island	0	0	2	4	12	241497411	241497419	9	NA	2.69361692486914e-05
cg15766075	0.00728485352576	2	241497417	q	ANKMY1	TSS200_island	0	0	2	4	12	241497411	241497419	9	NA	2.69361692486914e-05
cg21818333	0.00728485352576	3	130745442	q	NEK11	TSS1500_island	0	0	7	13	13	130745436	130745462	27	NA	2.65425240502816e-05
cg21379800	0.00728485352576	3	130745449	q	NEK11	TSS1500_island	0	0	7	13	13	130745436	130745462	27	NA	2.65425240502816e-05
cg04534198	0.00728485352576	3	130745460	q	NEK11	TSS1500_island	0	0	11	13	13	130745436	130745462	27	NA	2.65425240502816e-05
cg21548813	0.00728485352576	6	291882	p	DUSP22	TSS1500_shore	0	0	21	42	15	291840	291924	85	NA	2.86777891856496e-05
cg03395511	0.00728485352576	6	291903	p	DUSP22	TSS200_shore	0	0	6	8	15	291840	291924	85	NA	2.86777891856496e-05
cg15383120	0.00728485352576	6	291909	p	DUSP22	TSS200_shore	0	0	6	8	15	291840	291924	85	NA	2.86777891856496e-05
cg26531141	0.00728485352576	6	28912013	p	NA	IGR_none	0	0	32	673	16	28911340	28912839	1500	NA	3.55166645890361e-05
cg01597097	0.00733592755166	6	28912045	p	NA	IGR_none	0	0	32	673	16	28911340	28912839	1500	NA	3.55166645890361e-05
cg03720390	0.216196389551	6	28912126	p	NA	IGR_none	0	0	40	673	16	28911340	28912839	1500	NA	3.55166645890361e-05
cg04435719	0.00728485352576	6	28912166	p	NA	IGR_none	0	0	40	673	16	28911340	28912839	1500	NA	3.55166645890361e-05
cg08390760	0.00728485352576	6	28973318	p	ZNF311	TSS1500_none	0	0	10	100	17	28973218	28973453	236	NA	2.84228583371147e-05
cg15171221	0.00728485352576	6	28973328	p	ZNF311	TSS1500_none	0	0	10	100	17	28973218	28973453	236	NA	2.84228583371147e-05
cg09435617	0.00728485352576	6	28973353	p	ZNF311	TSS1500_none	0	0	25	100	17	28973218	28973453	236	NA	2.84228583371147e-05
cg13013381	0.00728485352576	6	29600103	p	GABBR1	Body_shore	0	0.03	5	110	18	29599993	29600235	243	NA	3.10195257303071e-05
cg01453816	0.00728485352576	6	29600108	p	GABBR1	Body_shore	0	0	5	110	18	29599993	29600235	243	NA	3.10195257303071e-05
cg09749751	0.00728485352576	6	29600125	p	GABBR1	Body_shore	0	0	17	110	18	29599993	29600235	243	NA	3.10195257303071e-05
cg09567915	0.00728485352576	6	29717260	p	LOC285830	TSS1500_shore	0	0	2	42	19	29717218	29717311	94	NA	3.28587560255839e-05
cg19352507	0.00728485352576	6	29717262	p	LOC285830	TSS1500_shore	0	0	2	42	19	29717218	29717311	94	NA	3.28587560255839e-05
cg11497864	0.00728485352576	6	29717269	p	LOC285830	TSS1500_shore	0	0	7	42	19	29717218	29717311	94	NA	3.28587560255839e-05
cg13196879	0.00728485352576	6	30071427	p	TRIM31	Body_island	0	0	69	62	20	30071386	30071606	221	NA	3.70241435208874e-05
cg19382642	0.00728485352576	6	30071496	p	TRIM31	Body_shore	0	0	69	110	20	30071386	30071606	221	NA	3.70241435208874e-05
cg27123071	0.00728485352576	6	30071572	p	TRIM31	Body_shore	0	0	76	110	20	30071386	30071606	221	NA	3.70241435208874e-05
cg15946590	0.00728485352576	6	30421089	p	NA	IGR_shore	0	0	18	132	21	30420957	30421321	365	NA	9.6057330316297e-06
cg08710841	0.0139697555373	6	30421107	p	NA	IGR_shore	0	0	7	132	21	30420957	30421321	365	NA	9.6057330316297e-06
cg19116197	0.00728485352576	6	30421114	p	NA	IGR_shore	0	0	7	132	21	30420957	30421321	365	NA	9.6057330316297e-06
cg23778943	0.00728485352576	6	30421189	p	NA	IGR_shore	0	0	75	132	21	30420957	30421321	365	NA	9.6057330316297e-06
cg11748260	0.00728485352576	6	30624395	p	DHX16	Body_none	0	0	72	356	22	30624039	30624992	954	NA	1.23898670069108e-05
cg09379497	0.00728485352576	6	30624467	p	DHX16	Body_none	0	0	53	356	22	30624039	30624992	954	NA	1.23898670069108e-05
cg27516100	0.0285859468539	6	30624520	p	DHX16	Body_none	0	0	53	356	22	30624039	30624992	954	NA	1.23898670069108e-05
cg01538969	0.00728485352576	6	30624636	p	DHX16	Body_none	0	0	116	356	22	30624039	30624992	954	NA	1.23898670069108e-05
cg03081173	0.00728485352576	6	31166502	p	HCG27	Body_shore	0	0	2	110	23	31166392	31166622	231	NA	2.51200032964637e-05
cg13212186	0.00728485352576	6	31166504	p	HCG27	Body_shore	0	0	2	110	23	31166392	31166622	231	NA	2.51200032964637e-05
cg13502540	0.00728485352576	6	31166512	p	HCG27	Body_shore	0	0	8	110	23	31166392	31166622	231	NA	2.51200032964637e-05
cg03189210	0.00728485352576	6	33245474	p	B3GALT4	1stExon_island	0	0	14	37	25	33245437	33245921	485	NA	4.77913424259261e-18
cg06753439	0.00728485352576	6	33245488	p	B3GALT4	1stExon_island	0	0	2	37	25	33245437	33245921	485	NA	4.77913424259261e-18
cg03108070	0.00728485352576	6	33245490	p	B3GALT4	1stExon_island	0.01	0	2	37	25	33245437	33245921	485	NA	4.77913424259261e-18
cg17200690	0.00728485352576	6	33245619	p	B3GALT4	1stExon_shore	0	0	19	26	25	33245437	33245921	485	NA	4.77913424259261e-18
cg03127244	0.00728485352576	6	33245638	p	B3GALT4	1stExon_shore	0	0	19	26	25	33245437	33245921	485	NA	4.77913424259261e-18
cg22878489	0.00728485352576	6	33245701	p	B3GALT4	1stExon_shore	0	0	5	26	25	33245437	33245921	485	NA	4.77913424259261e-18
cg03721978	0.00728485352576	6	33245706	p	B3GALT4	1stExon_shore	0	0	5	26	25	33245437	33245921	485	NA	4.77913424259261e-18
cg09349343	0.257787849196	6	33245717	p	B3GALT4	1stExon_shore	0	0	4	26	25	33245437	33245921	485	NA	4.77913424259261e-18
cg17103217	0.00728485352576	6	33245721	p	B3GALT4	1stExon_shore	0	0	4	26	25	33245437	33245921	485	NA	4.77913424259261e-18
cg23950233	0.00728485352576	6	33245739	p	B3GALT4	1stExon_shore	0	0	18	26	25	33245437	33245921	485	NA	4.77913424259261e-18
cg21618521	0.00728485352576	6	33245770	p	B3GALT4	1stExon_shore	0	0	9	26	25	33245437	33245921	485	NA	4.77913424259261e-18
cg19882268	0.00728485352576	6	33245779	p	B3GALT4	1stExon_shore	0	0	9	26	25	33245437	33245921	485	NA	4.77913424259261e-18
cg27147350	0.00728485352576	6	33245881	p	B3GALT4	1stExon_shore	0	0	12	26	25	33245437	33245921	485	NA	4.77913424259261e-18
cg06362282	0.00728485352576	6	33245893	p	B3GALT4	1stExon_shore	0	0	2	26	25	33245437	33245921	485	NA	4.77913424259261e-18
cg24605046	0.00728485352576	6	33245895	p	B3GALT4	1stExon_shore	0	0	2	26	25	33245437	33245921	485	NA	4.77913424259261e-18
cg17404289	0.00728485352576	7	1961785	p	MAD1L1	Body_none	0	0	84	356	26	1961513	1962225	713	NA	6.39148820174974e-05
cg15997393	0.00728485352576	7	1961869	p	MAD1L1	Body_none	0	0	84	356	26	1961513	1962225	713	NA	6.39148820174974e-05
cg26204448	0.00728485352576	7	1962212	p	MAD1L1	Body_none	0	0	343	356	26	1961513	1962225	713	NA	6.39148820174974e-05
cg07317062	0.00728485352576	7	27170388	p	HOXA4	5'UTR_island	0	0	6	26	27	27170362	27170420	59	NA	3.49377816102701e-05
cg19142026	0.00745206859449	7	27170394	p	HOXA4	5'UTR_island	0	0	6	26	27	27170362	27170420	59	NA	3.49377816102701e-05
cg11410718	0.00728485352576	7	27170412	p	HOXA4	TSS200_island	0	0	18	4	27	27170362	27170420	59	NA	3.49377816102701e-05
cg11967592	0.00728485352576	7	28725406	p	CREB5	Body_none	0	0	60	356	28	28725050	28725822	773	NA	2.4675767642742e-05
cg17818220	0.00728485352576	7	28725466	p	CREB5	Body_none	0	0	60	356	28	28725050	28725822	773	NA	2.4675767642742e-05
cg05277054	0.00728485352576	7	28725646	p	CREB5	TSS200_none	0	0	180	15	28	28725050	28725822	773	NA	2.4675767642742e-05
cg14228300	0.00728485352576	7	45961074	p	IGFBP3	TSS1500_island	0	0.48	4	13	29	45961065	45961091	27	NA	3.05195537473454e-05
cg23193639	0.00728485352576	7	45961078	p	IGFBP3	TSS1500_island	0	0	4	13	29	45961065	45961091	27	NA	3.05195537473454e-05
cg21268650	0.00728485352576	7	45961089	p	IGFBP3	TSS1500_island	0	0	11	13	29	45961065	45961091	27	NA	3.05195537473454e-05
cg00129273	0.00728485352576	8	70906996	q	NA	IGR_none	0	0	4	673	30	70906323	70907812	1490	NA	2.35931081987341e-05
cg19924008	0.00728485352576	8	70907000	q	NA	IGR_none	0	0	4	673	30	70906323	70907812	1490	NA	2.35931081987341e-05
cg06015422	0.00728485352576	8	70907139	q	NA	IGR_none	0	0	139	673	30	70906323	70907812	1490	NA	2.35931081987341e-05
cg26984593	0.00728485352576	10	14051636	p	FRMD4A	Body_none	0	0	13	356	31	14051280	14052035	756	NA	9.16562253185588e-06
cg08734931	0.00728485352576	10	14051649	p	FRMD4A	Body_none	0	0	13	356	31	14051280	14052035	756	NA	9.16562253185588e-06
cg02284273	0.00728485352576	10	14051679	p	FRMD4A	Body_none	0	0	30	356	31	14051280	14052035	756	NA	9.16562253185588e-06
cg21371809	0.00728485352576	10	14052028	p	FRMD4A	Body_none	0	0	349	356	31	14051280	14052035	756	NA	9.16562253185588e-06
cg04451770	0.00728485352576	10	97515372	q	ENTPD1	TSS1500_none	0	0	5	100	32	97515272	97515498	227	NA	4.27534985155626e-05
cg12497543	0.00728485352576	10	97515377	q	ENTPD1	TSS1500_none	0	0	5	100	32	97515272	97515498	227	NA	4.27534985155626e-05
cg10381771	0.00728485352576	10	97515398	q	ENTPD1	TSS1500_none	0	0	21	100	32	97515272	97515498	227	NA	4.27534985155626e-05
cg13944111	0.00728485352576	12	107296891	q	NA	IGR_none	0	0	55	673	33	107296218	107297969	1752	NA	6.6303202626824e-05
cg13071569	0.0119715937263	12	107296946	q	NA	IGR_none	0	0	55	673	33	107296218	107297969	1752	NA	6.6303202626824e-05
cg21744360	0.00728485352576	12	107297296	q	NA	IGR_none	0	0	182	673	33	107296218	107297969	1752	NA	6.6303202626824e-05
cg07230905	0.315175734233	12	107297478	q	NA	IGR_none	0	0	182	673	33	107296218	107297969	1752	NA	6.6303202626824e-05
cg03036557	0.00728485352576	13	92050720	q	GPC5	TSS1500_shore	0	0	6	42	35	92050678	92050773	96	NA	3.96999830950687e-05
cg12678562	0.00728485352576	13	92050726	q	GPC5	TSS1500_shore	0	0	5	42	35	92050678	92050773	96	NA	3.96999830950687e-05
cg10548038	0.00728485352576	13	92050731	q	GPC5	TSS1500_shore	0	0	5	42	35	92050678	92050773	96	NA	3.96999830950687e-05
cg15175581	0.00728485352576	15	33360262	q	FMN1	TSS200_none	0	0	9	15	36	33360253	33360453	201	NA	3.31187399060395e-05
cg09347959	0.00728485352576	15	33360271	q	FMN1	TSS200_none	0	0	9	15	36	33360253	33360453	201	NA	3.31187399060395e-05
cg17454592	0.00728485352576	15	33360353	q	FMN1	TSS1500_none	0	0	82	100	36	33360253	33360453	201	NA	3.31187399060395e-05
cg16530881	0.917715847921	17	38708399	q	NA	IGR_none	0	0	66	673	37	38707792	38709311	1520	NA	0.0121664029415592
cg05484949	0.00728485352576	17	38708465	q	NA	IGR_none	0	0	66	673	37	38707792	38709311	1520	NA	0.0121664029415592
cg13341982	0.00728485352576	17	38708603	q	NA	IGR_none	0	0	35	673	37	38707792	38709311	1520	NA	0.0121664029415592
cg19192626	0.0392343534693	17	38708638	q	NA	IGR_none	0	0	35	673	37	38707792	38709311	1520	NA	0.0121664029415592
cg02638755	0.00728485352576	17	78902369	q	RPTOR	Body_none	0	0	27	356	39	78902013	78902790	778	NA	5.1149345681505e-05
cg11188237	0.00728485352576	17	78902396	q	RPTOR	Body_none	0	0	27	356	39	78902013	78902790	778	NA	5.1149345681505e-05
cg18802706	0.00728485352576	17	78902434	q	RPTOR	Body_none	0	0	38	356	39	78902013	78902790	778	NA	5.1149345681505e-05
cg24082526	0.00728485352576	19	49993125	q	RPL13AP5	Body_shore	0	0	32	110	40	49993015	49993296	282	NA	0.00141830178165556
cg15531369	0.0254009655851	19	49993157	q	RPL13AP5	Body_shore	0	0	29	110	40	49993015	49993296	282	NA	0.00141830178165556
cg06538345	0.00728485352576	19	49993186	q	RPL13AP5	Body_shore	0	0	29	110	40	49993015	49993296	282	NA	0.00141830178165556
cg27321942	0.800802787301	19	49993217	q	RPL13AP5	Body_shore	0	0	31	110	40	49993015	49993296	282	NA	0.00141830178165556
cg21235746	0.00728485352576	20	5485144	p	LOC149837	Body_none	0	0	101	356	41	5484788	5485500	713	NA	3.04222753646861e-05
cg03287299	0.207558078239	20	5485245	p	LOC149837	TSS200_none	0	0	23	15	41	5484788	5485500	713	NA	3.04222753646861e-05
cg25958766	0.427531601732	20	5485268	p	LOC149837	TSS200_none	0	0	2	15	41	5484788	5485500	713	NA	3.04222753646861e-05
cg20295248	0.00728485352576	20	5485270	p	LOC149837	TSS200_none	0	0	2	15	41	5484788	5485500	713	NA	3.04222753646861e-05
cg16763089	0.124669204033	20	5485284	p	LOC149837	TSS200_none	0	0	10	15	41	5484788	5485500	713	NA	3.04222753646861e-05
cg10831901	0.00728485352576	20	5485294	p	LOC149837	TSS200_none	0	0	10	15	41	5484788	5485500	713	NA	3.04222753646861e-05
cg25844605	0.00728485352576	20	5485475	p	LOC149837	TSS1500_none	0	0	181	100	41	5484788	5485500	713	NA	3.04222753646861e-05
cg23595222	0.00728485352576	22	46449430	q	C22orf26	Body_shore	0	0	31	110	42	46449388	46449608	221	NA	8.99171504732128e-05
cg26394940	0.411574031788	22	46449461	q	C22orf26	Body_shore	0	0	31	110	42	46449388	46449608	221	NA	8.99171504732128e-05
cg11153400	0.00728485352576	22	46449498	q	C22orf26	Body_shore	0	0	37	110	42	46449388	46449608	221	NA	8.99171504732128e-05
cg01080924	0.00728485352576	22	46449550	q	C22orf26	Body_shore	0	0	52	110	42	46449388	46449608	221	NA	8.99171504732128e-05
cg00768439	0.00728485352576	X	92928711	q	FAM133A	TSS1500_island	0	0	11	13	43	92928709	92928735	27	NA	2.93244513591707e-05
cg25708451	0.00728485352576	X	92928722	q	FAM133A	TSS1500_island	0	0	8	13	43	92928709	92928735	27	NA	2.93244513591707e-05
cg24114390	0.00728485352576	X	92928730	q	FAM133A	TSS1500_island	0	0	8	13	43	92928709	92928735	27	NA	2.93244513591707e-05
cg05288927	0.00728485352576	X	146993092	q	ASFMR1	Body_island	0	0	33	62	44	146993063	146993547	485	NA	2.91915711358447e-08
cg14470409	0.00728485352576	X	146993125	q	ASFMR1	Body_island	0	0	33	62	44	146993063	146993547	485	NA	2.91915711358447e-08
cg04744025	0.00728485352576	X	146993175	q	ASFMR1	Body_island	0	0	50	62	44	146993063	146993547	485	NA	2.91915711358447e-08
cg04552106	0.00728485352576	X	146993425	q	ASFMR1	Body_island	0	0	8	62	44	146993063	146993547	485	NA	2.91915711358447e-08
cg02921434	0.00728485352576	X	146993433	q	ASFMR1	Body_island	0	0	8	62	44	146993063	146993547	485	NA	2.91915711358447e-08
cg03513471	0.00728485352576	X	146993485	q	ASFMR1	Body_island	0	0	52	62	44	146993063	146993547	485	NA	2.91915711358447e-08
