# Supplementary material for: Genome-wide methylation analysis demonstrates that 5-aza-2-deoxycytidine treatment does not cause random DNA demethylation in fragile X syndrome cells
Source: Epigenetics Chromatin. 2016 Mar 24;9:12. doi: 10.1186/s13072-016-0060-x (PMC4806452; doi:10.1186/s13072-016-0060-x)
Supplement: Supplementary file 8 — 10.1186/s13072-016-0060-x List of DMRs and their chromosome position in the comparison between WT1 and WT2 versus FXS2. [file 13072_2016_60_MOESM8_ESM.xlsx]

## Sheet: Supplementary Table 5
Additional file: Table S5.
List of DMRs and their chromosome position in the comparison between WT1 and WT2 versus FXS2.
probeID	adj.P.Val	CHR	MAPINFO	arm	gene.1	feat.rel	pol.af.f	pol.af.r	nrst.probe	lasso.radii	dmr.no	dmr.start	dmr.end	dmr.size	deltaBeta	dmr.p
cg25350899	6.99496990468e-16	1	941382	p	NA	IGR_shelf	0	0	779	1676	1	939706	943144	3439	NA	1.66583616730723e-50
cg13219080	7.68845233456e-16	1	942161	p	NA	IGR_none	0	0	37	655	1	939706	943144	3439	NA	1.66583616730723e-50
cg09364122	5.63757288287e-16	1	942198	p	NA	IGR_none	0	0	37	655	1	939706	943144	3439	NA	1.66583616730723e-50
cg17142931	0.237066905427	1	942295	p	NA	IGR_none	0	0	34	655	1	939706	943144	3439	NA	1.66583616730723e-50
cg20064006	5.63757288287e-16	1	942329	p	NA	IGR_none	0	0	34	655	1	939706	943144	3439	NA	1.66583616730723e-50
cg18019572	8.54419779429e-16	1	942489	p	NA	IGR_none	0	0	160	655	1	939706	943144	3439	NA	1.66583616730723e-50
cg26155170	0.185735897259	1	943064	p	NA	IGR_none	0	0	575	655	1	939706	943144	3439	NA	1.66583616730723e-50
cg08484080	7.21849333192e-16	1	1986139	p	PRKCZ	Body_shelf	0	0	81	675	2	1985464	1986950	1487	NA	1.83765173316846e-43
cg17740743	7.76184116369e-16	1	1986220	p	PRKCZ	Body_shelf	0	0	55	675	2	1985464	1986950	1487	NA	1.83765173316846e-43
cg12391964	6.48005285082e-16	1	1986275	p	PRKCZ	Body_shelf	0	0	55	675	2	1985464	1986950	1487	NA	1.83765173316846e-43
cg00505606	5.63757288287e-16	1	3620638	p	TP73	Body_shelf	0	0	91	675	4	3619963	3621594	1632	NA	2.11169539137879e-39
cg06996273	5.67419300212e-16	1	3620729	p	TP73	Body_shelf	0	0	91	675	4	3619963	3621594	1632	NA	2.11169539137879e-39
cg03103850	5.73826172645e-16	1	3620919	p	TP73	Body_shelf	0	0	190	675	4	3619963	3621594	1632	NA	2.11169539137879e-39
cg01320698	5.63757288287e-16	1	9788517	p	PIK3CD	3'UTR_shore	0	0	198	238	5	9788477	9789007	531	NA	7.28957653910077e-57
cg07499142	9.93173559381e-16	1	9788715	p	PIK3CD	3'UTR_shore	0	0	52	238	5	9788477	9789007	531	NA	7.28957653910077e-57
cg12033075	5.95316273458e-16	1	9788767	p	PIK3CD	3'UTR_shore	0	0	2	238	5	9788477	9789007	531	NA	7.28957653910077e-57
cg03971555	5.95316273458e-16	1	9788769	p	PIK3CD	3'UTR_shore	0	0	2	238	5	9788477	9789007	531	NA	7.28957653910077e-57
cg27399414	5.63757288287e-16	1	9884593	p	CLSTN1	TSS200_island	0	0	5	6	6	9884592	9884604	13	NA	2.35095233097742e-43
cg24044762	5.63757288287e-16	1	9884598	p	CLSTN1	TSS200_island	0	0	2	6	6	9884592	9884604	13	NA	2.35095233097742e-43
cg24551579	5.63757288287e-16	1	9884600	p	CLSTN1	TSS200_island	0	0	2	6	6	9884592	9884604	13	NA	2.35095233097742e-43
cg23107691	5.63757288287e-16	1	10057303	p	RBP7	1stExon_island	0	0	2	53	7	10057250	10057365	116	NA	3.5936822740342e-40
cg25397076	5.706014143e-16	1	10057305	p	RBP7	1stExon_island	0.02	0	2	53	7	10057250	10057365	116	NA	3.5936822740342e-40
cg27561954	9.45723085613e-16	1	10057312	p	RBP7	1stExon_island	0	0	7	53	7	10057250	10057365	116	NA	3.5936822740342e-40
cg09094328	5.63757288287e-16	1	15250374	p	KIAA1026	Body_island	0	0	7	75	8	15250299	15250463	165	NA	2.61200347960361e-43
cg02835848	2.00521009322e-17	1	15250381	p	KIAA1026	Body_island	0	0	7	75	8	15250299	15250463	165	NA	2.61200347960361e-43
cg21833837	5.73537892947e-16	1	15250388	p	KIAA1026	Body_island	0	0	7	75	8	15250299	15250463	165	NA	2.61200347960361e-43
cg19368145	5.73537892947e-16	1	17248388	p	CROCC	TSS200_none	0	0	3	24	9	17248217	17248675	459	NA	3.00565975997515e-43
cg01819707	5.64272532032e-16	1	17248391	p	CROCC	TSS200_none	0	0	3	24	9	17248217	17248675	459	NA	3.00565975997515e-43
cg21863946	5.73199407771e-16	1	17248446	p	CROCC	5'UTR_none	0	0	55	229	9	17248217	17248675	459	NA	3.00565975997515e-43
cg06322891	1.28845172246e-17	1	23504425	p	NA	IGR_island	0	0	19	80	10	23504345	23504583	239	NA	2.53368924085732e-44
cg11684496	1.47265897272e-15	1	23504444	p	NA	IGR_island	0	0	19	80	10	23504345	23504583	239	NA	2.53368924085732e-44
cg01820314	6.38252109655e-16	1	23504503	p	NA	IGR_island	0	0	59	80	10	23504345	23504583	239	NA	2.53368924085732e-44
cg14258143	1.28645425067e-17	1	32714146	p	FAM167B	Body_island	0	0	18	75	11	32714070	32714546	477	NA	3.16799115014933e-44
cg19776942	5.63757288287e-16	1	32714164	p	FAM167B	Body_island	0	0	18	75	11	32714070	32714546	477	NA	3.16799115014933e-44
cg22602019	8.44845218098e-16	1	32714308	p	FAM167B	3'UTR_shore	0	0	144	238	11	32714070	32714546	477	NA	3.16799115014933e-44
cg12391690	5.63757288287e-16	1	38100811	p	RSPO1	TSS1500_island	0	0	15	21	12	38100805	38100847	43	NA	4.0603093646229e-42
cg03654735	5.95316273458e-16	1	38100826	p	RSPO1	TSS1500_island	0	0	11	21	12	38100805	38100847	43	NA	4.0603093646229e-42
cg10573018	5.63757288287e-16	1	38100837	p	RSPO1	TSS1500_island	0	0	11	21	12	38100805	38100847	43	NA	4.0603093646229e-42
cg23237972	1.28645425067e-17	1	39281726	p	NA	IGR_shore	0	0	161	195	13	39281692	39282082	391	NA	3.15081302832159e-45
cg13202591	5.63757288287e-16	1	39281887	p	NA	IGR_shore	0	0	116	195	13	39281692	39282082	391	NA	3.15081302832159e-45
cg19224645	1.28645425067e-17	1	39282003	p	NA	IGR_shore	0	0	116	195	13	39281692	39282082	391	NA	3.15081302832159e-45
cg27386837	5.63757288287e-16	1	41156961	p	NFYC	TSS1500_shore	0	0	19	76	14	41156885	41157064	180	NA	2.22492800554536e-44
cg13735974	5.63757288287e-16	1	41156980	p	NFYC	TSS1500_shore	0	0	8	76	14	41156885	41157064	180	NA	2.22492800554536e-44
cg10336144	1.28645425067e-17	1	41156988	p	NFYC	TSS1500_shore	0	0	8	76	14	41156885	41157064	180	NA	2.22492800554536e-44
cg03311232	1.28645425067e-17	1	46951291	p	NA	IGR_island	0	0	27	80	15	46951211	46951434	224	NA	6.09203118861961e-44
cg03257575	5.63757288287e-16	1	46951318	p	NA	IGR_island	0	0	27	80	15	46951211	46951434	224	NA	6.09203118861961e-44
cg19807257	6.04914674798e-16	1	46951354	p	NA	IGR_island	0	0	36	80	15	46951211	46951434	224	NA	6.09203118861961e-44
cg19809499	1.28645425067e-17	1	47882265	p	FOXE3	1stExon_island	0	0	49	53	16	47882261	47882367	107	NA	8.14402333453402e-45
cg18815943	5.63757288287e-16	1	47882314	p	FOXE3	1stExon_island	0	0	8	53	16	47882261	47882367	107	NA	8.14402333453402e-45
cg15457058	5.63757288287e-16	1	47882322	p	FOXE3	1stExon_island	0	0	8	53	16	47882261	47882367	107	NA	8.14402333453402e-45
cg14615336	5.63757288287e-16	1	50489567	p	AGBL4	1stExon_island	0	0	7	53	17	50489514	50489649	136	NA	4.80789157733684e-60
cg07913294	1.28645425067e-17	1	50489574	p	AGBL4	1stExon_island	0	0	3	53	17	50489514	50489649	136	NA	4.80789157733684e-60
cg20931033	1.28645425067e-17	1	50489577	p	AGBL4	1stExon_island	0	0	3	53	17	50489514	50489649	136	NA	4.80789157733684e-60
cg05759718	5.63757288287e-16	1	50489596	p	AGBL4	1stExon_island	0	0	19	53	17	50489514	50489649	136	NA	4.80789157733684e-60
cg04876835	5.63757288287e-16	1	57111099	p	PRKAA2	1stExon_island	0	0	9	53	18	57111046	57111175	130	NA	1.14204678192575e-57
cg12167830	1.46665527048e-15	1	57111108	p	PRKAA2	1stExon_island	0	0	9	53	18	57111046	57111175	130	NA	1.14204678192575e-57
cg26068551	1.6051876407e-17	1	57111117	p	PRKAA2	1stExon_island	0	0	5	53	18	57111046	57111175	130	NA	1.14204678192575e-57
cg09686317	8.16488639204e-16	1	57111122	p	PRKAA2	1stExon_island	0	0	5	53	18	57111046	57111175	130	NA	1.14204678192575e-57
cg25837719	1.28645425067e-17	1	61547969	p	NFIA	TSS200_shore	0	0	4	13	19	61547940	61548290	351	NA	6.89408143079096e-45
cg05377596	5.63757288287e-16	1	61547973	p	NFIA	TSS200_shore	0	0	4	13	19	61547940	61548290	351	NA	6.89408143079096e-45
cg20059467	5.63757288287e-16	1	61548115	p	NFIA	Body_shore	0	0	142	175	19	61547940	61548290	351	NA	6.89408143079096e-45
cg04993276	0.610373276563	1	65730339	p	DNAJC6	TSS200_shore	0	0	12	13	20	65730323	65730652	330	NA	3.78573356503637e-47
cg08856601	5.63757288287e-16	1	65730351	p	DNAJC6	TSS200_shore	0	0	12	13	20	65730323	65730652	330	NA	3.78573356503637e-47
cg26304237	6.24273734386e-16	1	65730384	p	DNAJC6	TSS200_shore	0	0	33	13	20	65730323	65730652	330	NA	3.78573356503637e-47
cg09235539	5.68887051025e-16	1	65730481	p	DNAJC6	5'UTR_shore	0	0	13	158	20	65730323	65730652	330	NA	3.78573356503637e-47
cg09082287	8.7552455116e-16	1	65730494	p	DNAJC6	5'UTR_shore	0	0	13	158	20	65730323	65730652	330	NA	3.78573356503637e-47
cg06346974	5.63757288287e-16	1	65775059	p	DNAJC6	Body_island	0	0	66	75	21	65775050	65775602	553	NA	9.45327032478021e-70
cg07996785	5.63757288287e-16	1	65775125	p	DNAJC6	Body_island	0	0	20	75	21	65775050	65775602	553	NA	9.45327032478021e-70
cg01920657	1.28645425067e-17	1	65775145	p	DNAJC6	Body_island	0	0	20	75	21	65775050	65775602	553	NA	9.45327032478021e-70
cg02457097	5.63757288287e-16	1	65775467	p	DNAJC6	Body_island	0	0	60	75	21	65775050	65775602	553	NA	9.45327032478021e-70
cg18271025	5.64683952901e-16	1	65775527	p	DNAJC6	Body_island	0	0	43	75	21	65775050	65775602	553	NA	9.45327032478021e-70
cg26885220	5.63757288287e-16	1	65775570	p	DNAJC6	Body_island	0	0	43	75	21	65775050	65775602	553	NA	9.45327032478021e-70
cg07399417	1.29387187583e-17	1	75198768	p	TYW3	TSS200_none	0	0	50	24	23	75198612	75199304	693	NA	5.12527190825417e-85
cg26855724	5.69873966055e-16	1	75198818	p	TYW3	TSS200_none	0	0	23	24	23	75198612	75199304	693	NA	5.12527190825417e-85
cg02709834	1.28645425067e-17	1	75198841	p	CRYZ	5'UTR_none	0	0	23	229	23	75198612	75199304	693	NA	5.12527190825417e-85
cg26690034	1.32786311052e-17	1	75198963	p	CRYZ	5'UTR_none	0	0	112	229	23	75198612	75199304	693	NA	5.12527190825417e-85
cg26752657	1.28793636511e-17	1	75199075	p	CRYZ	5'UTR_none	0	0	25	229	23	75198612	75199304	693	NA	5.12527190825417e-85
cg21535942	5.63757288287e-16	1	75199100	p	CRYZ	TSS200_none	0	0	17	24	23	75198612	75199304	693	NA	5.12527190825417e-85
cg00121533	1.28645425067e-17	1	75199117	p	CRYZ	TSS200_none	0	0	17	24	23	75198612	75199304	693	NA	5.12527190825417e-85
cg16409049	1.28645425067e-17	1	77747374	p	AK5	TSS1500_island	0	0	8	21	24	77747353	77747408	56	NA	3.395472730804e-44
cg23241335	5.63757288287e-16	1	77747382	p	AK5	TSS1500_island	0	0	5	21	24	77747353	77747408	56	NA	3.395472730804e-44
cg25604883	6.65768814549e-16	1	77747387	p	AK5	TSS1500_island	0	0	5	21	24	77747353	77747408	56	NA	3.395472730804e-44
cg02234820	8.79566187665e-16	1	85358327	p	LPAR3	5'UTR_shore	0	0	33	158	25	85358169	85359140	972	NA	1.03123646190697e-88
cg00890774	1.1776743263e-15	1	85358360	p	LPAR3	5'UTR_island	0	0	33	50	25	85358169	85359140	972	NA	1.03123646190697e-88
cg10879116	5.97536964009e-16	1	85358477	p	LPAR3	5'UTR_island	0	0	117	50	25	85358169	85359140	972	NA	1.03123646190697e-88
cg09912667	5.63757288287e-16	1	85358968	p	LPAR3	TSS200_island	0	0	138	6	25	85358169	85359140	972	NA	1.03123646190697e-88
cg01144693	8.22138972428e-16	1	85359106	p	LPAR3	TSS1500_island	0	0	13	21	25	85358169	85359140	972	NA	1.03123646190697e-88
cg07553626	1.28645425067e-17	1	85359119	p	LPAR3	TSS1500_island	0	0	13	21	25	85358169	85359140	972	NA	1.03123646190697e-88
cg13554207	6.74262841307e-16	1	85359134	p	LPAR3	TSS1500_island	0	0	15	21	25	85358169	85359140	972	NA	1.03123646190697e-88
cg12656020	5.63757288287e-16	1	91185028	p	NA	IGR_shore	0	0	129	195	26	91184833	91185223	391	NA	7.28506172930408e-45
cg14696458	1.28645425067e-17	1	91185157	p	NA	IGR_island	0	0	11	80	26	91184833	91185223	391	NA	7.28506172930408e-45
cg00088183	5.66488361478e-16	1	91185168	p	NA	IGR_island	0	0	11	80	26	91184833	91185223	391	NA	7.28506172930408e-45
cg17443359	5.63757288287e-16	1	91300231	p	NA	IGR_shore	0	0	57	195	28	91300036	91300585	550	NA	9.53659109427461e-37
cg20387429	1.28645425067e-17	1	91300288	p	NA	IGR_shore	0	0	57	195	28	91300036	91300585	550	NA	9.53659109427461e-37
cg04929703	5.63757288287e-16	1	91300390	p	NA	IGR_shore	0	0	56	195	28	91300036	91300585	550	NA	9.53659109427461e-37
cg00667862	0.444165541826	1	91300446	p	NA	IGR_shore	0	0	56	195	28	91300036	91300585	550	NA	9.53659109427461e-37
cg01427957	1.28645425067e-17	1	151689979	q	TNRC4	TSS1500_none	0	0	6	114	29	151689865	151690152	288	NA	7.33146919696746e-46
cg00295744	5.63757288287e-16	1	151689985	q	TNRC4	TSS1500_none	0	0	6	114	29	151689865	151690152	288	NA	7.33146919696746e-46
cg11157584	1.32556505035e-17	1	151690021	q	TNRC4	TSS1500_shelf	0	0	36	131	29	151689865	151690152	288	NA	7.33146919696746e-46
cg15015892	1.07261956722e-15	1	151810887	q	C2CD4D	Body_island	0	0	6	75	30	151810812	151810979	168	NA	1.01230996799707e-55
cg05021743	6.63275982809e-16	1	151810893	q	C2CD4D	Body_island	0	0	6	75	30	151810812	151810979	168	NA	1.01230996799707e-55
cg10781408	5.7858892632e-16	1	151810899	q	C2CD4D	Body_island	0	0	5	75	30	151810812	151810979	168	NA	1.01230996799707e-55
cg04296699	6.82272934894e-16	1	151810904	q	C2CD4D	Body_island	0	0	5	75	30	151810812	151810979	168	NA	1.01230996799707e-55
cg04877901	1.17393508096e-15	1	158083432	q	NA	IGR_island	0	0	43	80	31	158083374	158083764	391	NA	8.2250185930531e-42
cg13930105	1.49323941427e-17	1	158083475	q	NA	IGR_island	0	0	43	80	31	158083374	158083764	391	NA	8.2250185930531e-42
cg05390452	5.706014143e-16	1	158083569	q	NA	IGR_shore	0	0.03	94	195	31	158083374	158083764	391	NA	8.2250185930531e-42
cg21609640	1.28645425067e-17	1	166890380	q	ILDR2	Body_island	0	0	49	75	32	166890305	166890511	207	NA	1.22881662667154e-46
cg26875805	5.63757288287e-16	1	166890429	q	ILDR2	Body_island	0	0	7	75	32	166890305	166890511	207	NA	1.22881662667154e-46
cg00998438	1.28645425067e-17	1	166890436	q	ILDR2	Body_island	0	0	7	75	32	166890305	166890511	207	NA	1.22881662667154e-46
cg02633729	6.67806883095e-16	1	172113506	q	DNM3	Body_none	0	0	250	382	33	172113374	172114450	1077	NA	2.48516440729742e-47
cg25214966	2.99693236248e-15	1	172113756	q	MIR199A2	Body_none	0	0	164	382	33	172113374	172114450	1077	NA	2.48516440729742e-47
cg24002149	6.61799080219e-16	1	172113920	q	DNM3	Body_none	0	0	148	382	33	172113374	172114450	1077	NA	2.48516440729742e-47
cg17178220	7.21101242647e-16	1	172114068	q	DNM3	Body_none	0	0	148	382	33	172113374	172114450	1077	NA	2.48516440729742e-47
cg03322057	0.238004265277	1	172114419	q	DNM3	Body_none	0	0	351	382	33	172113374	172114450	1077	NA	2.48516440729742e-47
cg00165862	6.64755463108e-16	1	204183060	q	GOLT1A	5'UTR_none	0	0	37	229	34	204182831	204183345	515	NA	5.31900116649009e-45
cg07011373	1.28645425067e-17	1	204183097	q	GOLT1A	5'UTR_none	0	0	19	229	34	204182831	204183345	515	NA	5.31900116649009e-45
cg20867633	7.272973e-16	1	204183116	q	GOLT1A	5'UTR_none	0	0	19	229	34	204182831	204183345	515	NA	5.31900116649009e-45
cg06528575	1.38675106761e-17	1	207082828	q	FAIM3	Body_island	0	0	72	75	35	207082825	207082975	151	NA	1.75832244123606e-44
cg00008647	5.63757288287e-16	1	207082900	q	FAIM3	Body_island	0	0	46	75	35	207082825	207082975	151	NA	1.75832244123606e-44
cg13290370	1.28645425067e-17	1	207082946	q	FAIM3	Body_island	0	0	46	75	35	207082825	207082975	151	NA	1.75832244123606e-44
cg16262415	1.00533247997e-15	1	211848604	q	NEK2	Body_shore	0	0	156	175	36	211848429	211848779	351	NA	3.06035623467146e-44
cg12820481	5.73199407771e-16	1	211848760	q	NEK2	1stExon_island	0	0	4	53	36	211848429	211848779	351	NA	3.06035623467146e-44
cg03953708	1.3298528233e-17	1	211848764	q	NEK2	1stExon_island	0	0	4	53	36	211848429	211848779	351	NA	3.06035623467146e-44
cg22790377	5.71879371365e-16	1	228291668	q	C1orf35	TSS1500_shore	0	0	14	76	37	228291592	228291781	190	NA	2.2695359442848e-27
cg15720832	5.63757288287e-16	1	228291682	q	C1orf35	TSS1500_shore	0	0	14	76	37	228291592	228291781	190	NA	2.2695359442848e-27
cg14925024	0.0454974031843	1	228291705	q	C1orf35	TSS1500_shore	0	0	23	76	37	228291592	228291781	190	NA	2.2695359442848e-27
cg05051043	5.67470235325e-16	1	234040765	q	SLC35F3	1stExon_island	0	0	16	53	38	234040728	234040834	107	NA	1.2464525971244e-44
cg09424759	1.28645425067e-17	1	234040781	q	SLC35F3	1stExon_island	0	0	16	53	38	234040728	234040834	107	NA	1.2464525971244e-44
cg25437385	1.3037242249e-17	1	234040833	q	SLC35F3	1stExon_island	0	0	52	53	38	234040728	234040834	107	NA	1.2464525971244e-44
cg07157830	5.63757288287e-16	1	236228741	q	NID1	TSS1500_island	0	0	3	21	39	236228720	236228776	57	NA	1.47245688730274e-46
cg04837025	1.32426734242e-17	1	236228744	q	NID1	TSS1500_island	0	0	3	21	39	236228720	236228776	57	NA	1.47245688730274e-46
cg16549308	1.60394013295e-17	1	236228755	q	NID1	TSS1500_island	0	0	11	21	39	236228720	236228776	57	NA	1.47245688730274e-46
cg11215976	1.28645425067e-17	1	236849942	q	ACTN2	1stExon_island	0	0	24	53	40	236849889	236850047	159	NA	4.17941026229774e-45
cg18770350	5.95316273458e-16	1	236849966	q	ACTN2	1stExon_island	0	0	24	53	40	236849889	236850047	159	NA	4.17941026229774e-45
cg20482698	5.73199407771e-16	1	236849994	q	ACTN2	1stExon_island	0	0	28	53	40	236849889	236850047	159	NA	4.17941026229774e-45
cg13985485	1.28645425067e-17	1	239550283	q	NA	IGR_island	0	0	20	80	41	239550223	239550383	161	NA	1.33734534409067e-44
cg13570831	9.19042474421e-16	1	239550303	q	NA	IGR_island	0	0	20	80	41	239550223	239550383	161	NA	1.33734534409067e-44
cg00371368	1.02625628424e-15	1	239550378	q	NA	IGR_island	0	0	75	80	41	239550223	239550383	161	NA	1.33734534409067e-44
cg03869928	1.28645425067e-17	2	8818142	p	NA	IGR_shore	0	0	115	195	42	8817947	8818452	506	NA	1.24948822972105e-46
cg18793799	1.28645425067e-17	2	8818257	p	NA	IGR_shore	0	0	69	195	42	8817947	8818452	506	NA	1.24948822972105e-46
cg27527593	5.64683952901e-16	2	8818326	p	NA	IGR_island	0	0	69	80	42	8817947	8818452	506	NA	1.24948822972105e-46
cg13259296	8.91569020106e-16	2	24232884	p	MFSD2B	TSS200_island	0	0	2	6	43	24232878	24232897	20	NA	1.84673431461006e-54
cg15871441	5.63757288287e-16	2	24232886	p	MFSD2B	TSS200_island	0	0	2	6	43	24232878	24232897	20	NA	1.84673431461006e-54
cg23220551	1.06831719799e-15	2	24232889	p	MFSD2B	TSS200_island	0	0	2	6	43	24232878	24232897	20	NA	1.84673431461006e-54
cg09066338	5.63757288287e-16	2	24232891	p	MFSD2B	TSS200_island	0	0	2	6	43	24232878	24232897	20	NA	1.84673431461006e-54
cg17110364	0.496186269061	2	43903227	p	PLEKHH2	Body_none	0	0	243	382	44	43903088	43904393	1306	NA	1.38978651292122e-88
cg09325404	5.63757288287e-16	2	43903470	p	PLEKHH2	Body_none	0	0	54	382	44	43903088	43904393	1306	NA	1.38978651292122e-88
cg11267669	5.63757288287e-16	2	43903524	p	PLEKHH2	Body_none	0	0	2	382	44	43903088	43904393	1306	NA	1.38978651292122e-88
cg14230606	5.63757288287e-16	2	43903526	p	PLEKHH2	Body_none	0	0	2	382	44	43903088	43904393	1306	NA	1.38978651292122e-88
cg09132607	1.28645425067e-17	2	43903582	p	PLEKHH2	Body_none	0	0	56	382	44	43903088	43904393	1306	NA	1.38978651292122e-88
cg02111748	5.63757288287e-16	2	43903650	p	PLEKHH2	Body_none	0	0	68	382	44	43903088	43904393	1306	NA	1.38978651292122e-88
cg14454477	1.48799886272e-15	2	43903900	p	PLEKHH2	Body_none	0	0	111	382	44	43903088	43904393	1306	NA	1.38978651292122e-88
cg08726338	5.71042302627e-16	2	43904011	p	PLEKHH2	Body_none	0	0	111	382	44	43903088	43904393	1306	NA	1.38978651292122e-88
cg23325963	5.95316273458e-16	2	45160093	p	NA	IGR_island	0	0	160	80	45	45160058	45160448	391	NA	1.06034571453582e-42
cg24981593	5.69282451965e-16	2	45160253	p	NA	IGR_shore	0	0	160	195	45	45160058	45160448	391	NA	1.06034571453582e-42
cg03714619	5.73537892947e-16	2	45160445	p	NA	IGR_shore	0	0	192	195	45	45160058	45160448	391	NA	1.06034571453582e-42
cg07393255	5.68108194423e-16	2	71503484	p	NA	IGR_shore	0	0	64	195	47	71503289	71503679	391	NA	1.65947968545234e-44
cg16368750	6.73901485028e-16	2	71503548	p	NA	IGR_island	0	0	14	80	47	71503289	71503679	391	NA	1.65947968545234e-44
cg09012544	1.28645425067e-17	2	71503562	p	NA	IGR_island	0	0	14	80	47	71503289	71503679	391	NA	1.65947968545234e-44
cg27557525	9.00767703107e-16	2	73215621	p	SFXN5	Body_none	0	0	26	382	48	73215239	73216410	1172	NA	1.96311083415777e-54
cg23482839	9.1563251068e-16	2	73215647	p	SFXN5	Body_none	0.06	0	3	382	48	73215239	73216410	1172	NA	1.96311083415777e-54
cg04197631	1.19557944501e-15	2	73215650	p	SFXN5	Body_none	0	0	3	382	48	73215239	73216410	1172	NA	1.96311083415777e-54
cg10588340	7.76370881345e-16	2	73216028	p	SFXN5	Body_none	0	0.01	378	382	48	73215239	73216410	1172	NA	1.96311083415777e-54
cg14481208	5.63757288287e-16	2	74669375	p	RTKN	TSS1500_island	0	0	5	21	49	74669354	74669408	55	NA	5.25844160381304e-43
cg00658082	5.63757288287e-16	2	74669380	p	RTKN	TSS1500_island	0	0	5	21	49	74669354	74669408	55	NA	5.25844160381304e-43
cg26090072	5.63757288287e-16	2	74669387	p	RTKN	TSS1500_island	0	0	7	21	49	74669354	74669408	55	NA	5.25844160381304e-43
cg02008025	5.63757288287e-16	2	102314465	q	MAP4K4	TSS200_island	0	0	12	6	51	102314404	102314786	383	NA	3.41985120879634e-56
cg08875535	5.63757288287e-16	2	102314477	q	MAP4K4	TSS200_island	0	0	12	6	51	102314404	102314786	383	NA	3.41985120879634e-56
cg15738916	7.98130628051e-16	2	102314495	q	MAP4K4	1stExon_shore	0	0	18	91	51	102314404	102314786	383	NA	3.41985120879634e-56
cg27093989	7.94972213901e-16	2	102314611	q	MAP4K4	Body_shore	0	0	116	175	51	102314404	102314786	383	NA	3.41985120879634e-56
cg01878345	5.63757288287e-16	2	105471960	q	POU3F3	TSS200_island	0	0	5	6	52	105471926	105472032	107	NA	2.18703440220173e-43
cg17078686	7.84150533476e-16	2	105471965	q	POU3F3	TSS200_island	0	0	5	6	52	105471926	105472032	107	NA	2.18703440220173e-43
cg24472231	6.68113145256e-16	2	105471979	q	POU3F3	1stExon_island	0	0	14	53	52	105471926	105472032	107	NA	2.18703440220173e-43
cg00824141	5.63757288287e-16	2	106015518	q	FHL2	1stExon_island	0	0	9	53	53	106015465	106015599	135	NA	3.59163881173569e-39
cg17291435	9.03155070681e-16	2	106015527	q	FHL2	1stExon_island	0	0	9	53	53	106015465	106015599	135	NA	3.59163881173569e-39
cg19753526	9.74696661845e-16	2	106015546	q	FHL2	1stExon_island	0	0	19	53	53	106015465	106015599	135	NA	3.59163881173569e-39
cg12518410	5.63757288287e-16	2	109745812	q	LOC100287216	Body_island	0	0	16	75	54	109745737	109745916	180	NA	3.89258602460146e-43
cg09392940	5.69838020203e-16	2	109745828	q	LOC100287216	Body_island	0	0	13	75	54	109745737	109745916	180	NA	3.89258602460146e-43
cg23046629	5.68717863231e-16	2	109745841	q	LOC100287216	Body_island	0	0	13	75	54	109745737	109745916	180	NA	3.89258602460146e-43
cg03738707	5.63757288287e-16	2	128453335	q	NA	IGR_island	0	0	75	80	55	128453289	128453679	391	NA	3.93476835594909e-43
cg11059159	5.63757288287e-16	2	128453445	q	NA	IGR_island	0	0	39	80	55	128453289	128453679	391	NA	3.93476835594909e-43
cg25277809	5.73442220091e-16	2	128453484	q	NA	IGR_shore	0	0	39	195	55	128453289	128453679	391	NA	3.93476835594909e-43
cg09987596	1.39906379664e-17	2	131513705	q	FAM123C	5'UTR_island	0	0	19	50	56	131513655	131513785	131	NA	2.24504406176677e-44
cg18194734	5.63757288287e-16	2	131513724	q	FAM123C	5'UTR_island	0	0	11	50	56	131513655	131513785	131	NA	2.24504406176677e-44
cg01725586	5.73199407771e-16	2	131513735	q	FAM123C	5'UTR_island	0	0	11	50	56	131513655	131513785	131	NA	2.24504406176677e-44
cg17319374	5.63757288287e-16	2	135476880	q	TMEM163	TSS1500_island	0	0	13	21	57	135476872	135476930	59	NA	4.14136090922791e-56
cg25476312	8.91484843223e-16	2	135476893	q	TMEM163	TSS1500_island	0	0	13	21	57	135476872	135476930	59	NA	4.14136090922791e-56
cg08343042	5.63757288287e-16	2	135476907	q	TMEM163	TSS1500_island	0	0	2	21	57	135476872	135476930	59	NA	4.14136090922791e-56
cg10025300	5.95316273458e-16	2	135476909	q	TMEM163	TSS1500_island	0	0	2	21	57	135476872	135476930	59	NA	4.14136090922791e-56
cg16155655	5.63757288287e-16	2	158485694	q	ACVR1C	TSS1500_island	0	0	68	21	58	158485686	158485838	153	NA	4.22041648247712e-43
cg05010623	1.28645425067e-17	2	158485762	q	ACVR1C	TSS1500_shore	0	0	16	76	58	158485686	158485838	153	NA	4.22041648247712e-43
cg08651064	1.28645425067e-17	2	158485778	q	ACVR1C	TSS1500_shore	0	0	16	76	58	158485686	158485838	153	NA	4.22041648247712e-43
cg04906879	5.63757288287e-16	2	171571842	q	LOC440925	TSS1500_island	0	0	9	21	59	171571821	171571874	54	NA	2.17603355839875e-43
cg17873451	7.1720962396e-16	2	171571851	q	LOC440925	TSS1500_island	0	0	2	21	59	171571821	171571874	54	NA	2.17603355839875e-43
cg15377586	7.78459033306e-16	2	171571853	q	LOC440925	TSS1500_island	0	0	2	21	59	171571821	171571874	54	NA	2.17603355839875e-43
cg04452311	5.63757288287e-16	2	176936377	q	NA	IGR_island	0	0	20	80	60	176936297	176936516	220	NA	2.48110540186344e-42
cg01429449	5.63757288287e-16	2	176936397	q	NA	IGR_island	0	0	20	80	60	176936297	176936516	220	NA	2.48110540186344e-42
cg09323727	5.63757288287e-16	2	176936436	q	NA	IGR_island	0	0	39	80	60	176936297	176936516	220	NA	2.48110540186344e-42
cg05165940	0.121475846023	2	200329654	q	NA	IGR_island	0	0	16	80	63	200329590	200330067	478	NA	5.18679986807092e-61
cg10982364	5.63757288287e-16	2	200329670	q	NA	IGR_island	0	0	8	80	63	200329590	200330067	478	NA	5.18679986807092e-61
cg04021372	5.63757288287e-16	2	200329678	q	NA	IGR_island	0	0	2	80	63	200329590	200330067	478	NA	5.18679986807092e-61
cg22539420	5.63757288287e-16	2	200329680	q	NA	IGR_island	0	0	2	80	63	200329590	200330067	478	NA	5.18679986807092e-61
cg27308895	1.07744316774e-15	2	200329850	q	NA	IGR_shore	0	0	22	195	63	200329590	200330067	478	NA	5.18679986807092e-61
cg00586817	5.63757288287e-16	2	200329872	q	NA	IGR_shore	0	0	22	195	63	200329590	200330067	478	NA	5.18679986807092e-61
cg22705959	1.28645425067e-17	2	208635887	q	NA	IGR_shore	0	0	55	195	64	208635692	208636227	536	NA	6.61799643817438e-44
cg13278353	1.28645425067e-17	2	208635942	q	NA	IGR_shore	0	0	55	195	64	208635692	208636227	536	NA	6.61799643817438e-44
cg00883831	5.63757288287e-16	2	208636032	q	NA	IGR_shore	0	0	90	195	64	208635692	208636227	536	NA	6.61799643817438e-44
cg06102419	0.172739887262	2	239139911	q	LOC151174	Body_shore	0	0	121	175	65	239139857	239140265	409	NA	7.90981410101468e-46
cg11904906	5.63757288287e-16	2	239140032	q	LOC151174	Body_shore	0	0	121	175	65	239139857	239140265	409	NA	7.90981410101468e-46
cg07323141	8.22961375642e-16	2	239140169	q	LOC151174	Body_island	0	0	13	75	65	239139857	239140265	409	NA	7.90981410101468e-46
cg23497383	5.63757288287e-16	2	239140182	q	LOC151174	Body_island	0	0	8	75	65	239139857	239140265	409	NA	7.90981410101468e-46
cg13530938	5.63757288287e-16	2	239140190	q	LOC151174	Body_island	0	0	8	75	65	239139857	239140265	409	NA	7.90981410101468e-46
cg13604246	5.68717863231e-16	2	241497412	q	ANKMY1	TSS200_island	0	0	3	6	66	241497406	241497423	18	NA	4.23009671939268e-43
cg23964682	6.79937977921e-16	2	241497415	q	ANKMY1	TSS200_island	0	0	2	6	66	241497406	241497423	18	NA	4.23009671939268e-43
cg15766075	5.63757288287e-16	2	241497417	q	ANKMY1	TSS200_island	0	0	2	6	66	241497406	241497423	18	NA	4.23009671939268e-43
cg24873464	1.28645425067e-17	3	2139977	p	NA	IGR_shore	0	0	53	195	67	2139782	2140172	391	NA	1.58250440669427e-46
cg18657094	1.3140574413e-17	3	2140030	p	NA	IGR_island	0	0	53	80	67	2139782	2140172	391	NA	1.58250440669427e-46
cg26763727	5.64683952901e-16	3	2140171	p	NA	IGR_island	0	0	85	80	67	2139782	2140172	391	NA	1.58250440669427e-46
cg20899354	5.71879371365e-16	3	25469392	p	RARB	TSS1500_none	0	0	10	114	68	25469278	25469544	267	NA	4.88391499059712e-45
cg26124016	1.28645425067e-17	3	25469402	p	RARB	TSS1500_none	0	0	10	114	68	25469278	25469544	267	NA	4.88391499059712e-45
cg18094781	6.89151815175e-16	3	25469430	p	RARB	TSS1500_none	0	0	28	114	68	25469278	25469544	267	NA	4.88391499059712e-45
cg16165903	1.28645425067e-17	3	32023351	p	ZNF860	5'UTR_island	0	0	94	50	69	32023294	32023633	340	NA	8.48360246817445e-57
cg27590407	1.35773272126e-17	3	32023452	p	ZNF860	5'UTR_shore	0	0	21	158	69	32023294	32023633	340	NA	8.48360246817445e-57
cg10702818	7.74326973511e-16	3	32023473	p	ZNF860	5'UTR_shore	0	0	2	158	69	32023294	32023633	340	NA	8.48360246817445e-57
cg15840985	1.28645425067e-17	3	32023475	p	ZNF860	5'UTR_shore	0	0	2	158	69	32023294	32023633	340	NA	8.48360246817445e-57
cg23327829	7.341255783e-16	3	36898394	p	TRANK1	Body_none	0	0	11	382	71	36898012	36898832	821	NA	1.84755498226588e-24
cg25642126	6.29595630115e-16	3	36898405	p	TRANK1	Body_none	0	0	11	382	71	36898012	36898832	821	NA	1.84755498226588e-24
cg08659654	0.0367371679881	3	36898450	p	TRANK1	Body_none	0	0	45	382	71	36898012	36898832	821	NA	1.84755498226588e-24
cg19612450	5.64601544272e-16	3	42305186	p	CCK	5'UTR_island	0	0	5	50	72	42305141	42305241	101	NA	3.33727675250348e-42
cg05785565	5.63757288287e-16	3	42305191	p	CCK	5'UTR_island	0	0	5	50	72	42305141	42305241	101	NA	3.33727675250348e-42
cg16415785	5.63757288287e-16	3	42305237	p	CCK	5'UTR_island	0	0	46	50	72	42305141	42305241	101	NA	3.33727675250348e-42
cg01856525	5.63757288287e-16	3	44039509	p	NA	IGR_island	0	0	69	80	73	44039498	44039658	161	NA	1.73497314488779e-43
cg03889542	1.00955327762e-15	3	44039578	p	NA	IGR_island	0	0	69	80	73	44039498	44039658	161	NA	1.73497314488779e-43
cg02774523	5.95316273458e-16	3	44039657	p	NA	IGR_island	0	0	79	80	73	44039498	44039658	161	NA	1.73497314488779e-43
cg07451080	1.28645425067e-17	3	44041025	p	NA	IGR_island	0	0	78	80	74	44040941	44041331	391	NA	4.52548926132917e-46
cg25512936	1.37491963751e-17	3	44041103	p	NA	IGR_island	0	0	33	80	74	44040941	44041331	391	NA	4.52548926132917e-46
cg09650880	5.706014143e-16	3	44041136	p	NA	IGR_shore	0	0	33	195	74	44040941	44041331	391	NA	4.52548926132917e-46
cg13722619	7.87902997664e-16	3	45188139	p	CDCP1	TSS1500_shore	0	0	47	76	75	45188063	45188284	222	NA	4.99570098950077e-43
cg15107641	9.2025485945e-16	3	45188186	p	CDCP1	TSS1500_shore	0	0	22	76	75	45188063	45188284	222	NA	4.99570098950077e-43
cg15779716	5.63757288287e-16	3	45188208	p	CDCP1	TSS1500_shore	0	0	22	76	75	45188063	45188284	222	NA	4.99570098950077e-43
cg07891533	1.28645425067e-17	3	45209039	p	NA	IGR_none	0	0	148	655	76	45208384	45209851	1468	NA	1.35289856677854e-44
cg19092164	5.63757288287e-16	3	45209187	p	NA	IGR_none	0	0	9	655	76	45208384	45209851	1468	NA	1.35289856677854e-44
cg13153394	5.7180574509e-16	3	45209196	p	NA	IGR_none	0	0	9	655	76	45208384	45209851	1468	NA	1.35289856677854e-44
cg09700085	0.00906552337999	3	45838028	p	SLC6A20	1stExon_island	0	0	9	53	77	45837975	45838081	107	NA	2.33586155914361e-20
cg04970117	5.72481392393e-16	3	45838037	p	SLC6A20	TSS200_island	0	0	9	6	77	45837975	45838081	107	NA	2.33586155914361e-20
cg02716516	1.28645425067e-17	3	45838074	p	SLC6A20	TSS200_island	0	0	20	6	77	45837975	45838081	107	NA	2.33586155914361e-20
cg26093175	1.28645425067e-17	3	66024549	p	MAGI1	TSS200_island	0	0	5	6	78	66024548	66024562	15	NA	4.43052750522021e-60
cg02105377	5.71069305889e-16	3	66024554	p	MAGI1	TSS200_island	0	0	2	6	78	66024548	66024562	15	NA	4.43052750522021e-60
cg25701418	5.63757288287e-16	3	66024556	p	MAGI1	TSS200_island	0	0	2	6	78	66024548	66024562	15	NA	4.43052750522021e-60
cg02691819	1.28645425067e-17	3	66024561	p	MAGI1	TSS200_island	0	0	5	6	78	66024548	66024562	15	NA	4.43052750522021e-60
cg23067085	5.71879371365e-16	3	71180032	p	FOXP1	Body_none	0	0	20	382	80	71179650	71180453	804	NA	5.19359108873386e-54
cg22076311	1.28645425067e-17	3	71180052	p	FOXP1	Body_none	0	0	12	382	80	71179650	71180453	804	NA	5.19359108873386e-54
cg18166376	1.28645425067e-17	3	71180064	p	FOXP1	Body_none	0	0	7	382	80	71179650	71180453	804	NA	5.19359108873386e-54
cg21836903	5.63757288287e-16	3	71180071	p	FOXP1	Body_none	0	0	7	382	80	71179650	71180453	804	NA	5.19359108873386e-54
cg12771118	5.63757288287e-16	3	138067402	q	MRAS	5'UTR_island	0	0	2	50	82	138067352	138067459	108	NA	3.95215942153718e-45
cg27249178	1.28645425067e-17	3	138067404	q	MRAS	5'UTR_island	0	0	2	50	82	138067352	138067459	108	NA	3.95215942153718e-45
cg17533884	5.63757288287e-16	3	138067409	q	MRAS	5'UTR_island	0	0	5	50	82	138067352	138067459	108	NA	3.95215942153718e-45
cg04148458	6.71574339589e-16	3	138327707	q	FAIM	5'UTR_island	0	0	11	50	83	138327657	138327778	122	NA	1.20431978213277e-45
cg15860013	2.06293233434e-17	3	138327718	q	FAIM	5'UTR_island	0	0	10	50	83	138327657	138327778	122	NA	1.20431978213277e-45
cg01025283	1.30304071669e-17	3	138327728	q	FAIM	5'UTR_island	0	0	10	50	83	138327657	138327778	122	NA	1.20431978213277e-45
cg00334063	5.63757288287e-16	3	147106010	q	ZIC4	3'UTR_shelf	0	0	479	966	84	147105523	147107455	1933	NA	4.85635824057909e-26
cg08889797	6.21645215987e-16	3	147106489	q	ZIC4	3'UTR_shelf	0	0	72	966	84	147105523	147107455	1933	NA	4.85635824057909e-26
cg04556126	0.384921464367	3	147106561	q	ZIC4	3'UTR_shore	0	0	72	238	84	147105523	147107455	1933	NA	4.85635824057909e-26
cg01137401	5.95316273458e-16	3	147107349	q	ZIC4	Body_shore	0	0	788	175	84	147105523	147107455	1933	NA	4.85635824057909e-26
cg11142406	8.45961593591e-16	3	181429654	q	SOX2OT	Body_shore	0	0	7	175	85	181429479	181429879	401	NA	4.17235163835557e-43
cg25933341	5.63757288287e-16	3	181429661	q	SOX2OT	Body_shore	0	0	7	175	85	181429479	181429879	401	NA	4.17235163835557e-43
cg08464053	5.63757288287e-16	3	181429704	q	SOX2OT	Body_shore	0	0	43	175	85	181429479	181429879	401	NA	4.17235163835557e-43
cg18503554	5.95316273458e-16	3	189839061	q	LEPREL1	5'UTR_shore	0	0	21	158	87	189838903	189839253	351	NA	1.40870173453894e-44
cg08876403	1.28645425067e-17	3	189839082	q	LEPREL1	5'UTR_shore	0	0	13	158	87	189838903	189839253	351	NA	1.40870173453894e-44
cg05635562	1.28645425067e-17	3	189839095	q	LEPREL1	5'UTR_shore	0	0	13	158	87	189838903	189839253	351	NA	1.40870173453894e-44
cg04988476	9.17606055343e-16	3	192444985	q	FGF12	5'UTR_none	0	0	217	229	88	192444973	192445536	564	NA	4.55456649469637e-56
cg15543551	1.28645425067e-17	3	192445202	q	FGF12	5'UTR_none	0	0	105	229	88	192444973	192445536	564	NA	4.55456649469637e-56
cg19507527	5.63757288287e-16	3	192445307	q	FGF12	5'UTR_none	0	0	105	229	88	192444973	192445536	564	NA	4.55456649469637e-56
cg02403395	7.06024355726e-16	3	192445500	q	FGF12	TSS200_none	0	0	193	24	88	192444973	192445536	564	NA	4.55456649469637e-56
cg03765423	1.28645425067e-17	3	194014481	q	NA	IGR_island	0	0	44	80	89	194014445	194014605	161	NA	9.36941888873709e-28
cg02153814	1.28645425067e-17	3	194014525	q	NA	IGR_island	0	0	5	80	89	194014445	194014605	161	NA	9.36941888873709e-28
cg25661792	0.582428100112	3	194014530	q	NA	IGR_island	0	0	5	80	89	194014445	194014605	161	NA	9.36941888873709e-28
cg10663765	5.63757288287e-16	3	194014592	q	NA	IGR_island	0	0	62	80	89	194014445	194014605	161	NA	9.36941888873709e-28
cg08860639	5.63757288287e-16	4	828098	p	NA	IGR_shore	0	0	100	195	90	827903	828293	391	NA	1.80575771657878e-43
cg24526669	5.95316273458e-16	4	828198	p	NA	IGR_island	0	0	83	80	90	827903	828293	391	NA	1.80575771657878e-43
cg02549314	8.77056055251e-16	4	828281	p	NA	IGR_island	0	0	83	80	90	827903	828293	391	NA	1.80575771657878e-43
cg22646324	1.30518166241e-17	4	3768078	p	ADRA2C	TSS1500_island	0	0	3	21	91	3768057	3768102	46	NA	2.44435103740505e-44
cg04107140	5.63757288287e-16	4	3768081	p	ADRA2C	TSS1500_island	0	0	3	21	91	3768057	3768102	46	NA	2.44435103740505e-44
cg05394500	5.63757288287e-16	4	3768097	p	ADRA2C	TSS200_island	0	0	16	6	91	3768057	3768102	46	NA	2.44435103740505e-44
cg16701456	5.63757288287e-16	4	13546111	p	NKX3-2	5'UTR_island	0	0	34	50	93	13546061	13546161	101	NA	4.0801739830259e-56
cg06093712	5.63757288287e-16	4	13546145	p	NKX3-2	TSS200_island	0	0	6	6	93	13546061	13546161	101	NA	4.0801739830259e-56
cg27438798	5.78663115133e-16	4	13546151	p	NKX3-2	TSS200_island	0	0	6	6	93	13546061	13546161	101	NA	4.0801739830259e-56
cg23584743	1.28645425067e-17	4	13546157	p	NKX3-2	TSS200_island	0	0	6	6	93	13546061	13546161	101	NA	4.0801739830259e-56
cg07578695	5.68717863231e-16	4	25657414	p	SLC34A2	TSS200_island	0	0	15	6	94	25657387	25657493	107	NA	4.08991421106066e-45
cg19616230	1.28645425067e-17	4	25657429	p	SLC34A2	TSS200_island	0	0	11	6	94	25657387	25657493	107	NA	4.08991421106066e-45
cg27513574	5.64683952901e-16	4	25657440	p	SLC34A2	1stExon_island	0	0	11	53	94	25657387	25657493	107	NA	4.08991421106066e-45
cg13732582	1.28645425067e-17	4	39448975	p	KLB	Body_island	0	0	78	75	95	39448955	39449305	351	NA	9.74584415284978e-44
cg06235390	5.63757288287e-16	4	39449053	p	KLB	Body_island	0	0	77	75	95	39448955	39449305	351	NA	9.74584415284978e-44
cg19786733	7.21878405184e-16	4	39449130	p	KLB	Body_shore	0	0	77	175	95	39448955	39449305	351	NA	9.74584415284978e-44
cg01122241	1.28645425067e-17	4	41882748	p	NA	IGR_island	0	0	64	80	97	41882732	41882892	161	NA	8.30033988421624e-44
cg01370541	5.71328474478e-16	4	41882812	p	NA	IGR_island	0	0	56	80	97	41882732	41882892	161	NA	8.30033988421624e-44
cg02881929	1.17756604846e-15	4	41882868	p	NA	IGR_island	0	0	56	80	97	41882732	41882892	161	NA	8.30033988421624e-44
cg27661315	1.28645425067e-17	4	42122106	p	BEND4	Body_none	0	0	7	382	98	42121724	42122543	820	NA	4.31293619711829e-45
cg22097249	6.07188817121e-16	4	42122113	p	BEND4	Body_none	0	0	7	382	98	42121724	42122543	820	NA	4.31293619711829e-45
cg22745397	6.07720595452e-16	4	42122161	p	BEND4	Body_none	0	0	48	382	98	42121724	42122543	820	NA	4.31293619711829e-45
cg19065831	5.63757288287e-16	4	48485289	p	SLC10A4	TSS200_shore	0	0	4	13	99	48485276	48485314	39	NA	7.62788701534364e-58
cg05021846	5.63757288287e-16	4	48485293	p	SLC10A4	TSS200_shore	0	0	4	13	99	48485276	48485314	39	NA	7.62788701534364e-58
cg19247841	1.28645425067e-17	4	48485301	p	SLC10A4	TSS200_shore	0	0	5	13	99	48485276	48485314	39	NA	7.62788701534364e-58
cg13453520	1.28645425067e-17	4	48485306	p	SLC10A4	TSS200_shore	0	0	5	13	99	48485276	48485314	39	NA	7.62788701534364e-58
cg21921384	1.28645425067e-17	4	57976556	q	IGFBP7	TSS200_island	0	0	5	6	100	57976555	57976567	13	NA	8.67247728946492e-46
cg01959562	5.63757288287e-16	4	57976561	q	IGFBP7	TSS200_island	0	0	5	6	100	57976555	57976567	13	NA	8.67247728946492e-46
cg18176856	1.31111282705e-17	4	57976566	q	IGFBP7	TSS200_island	0.08	0	5	6	100	57976555	57976567	13	NA	8.67247728946492e-46
cg24201034	1.28645425067e-17	4	77507246	q	SHROOM3	Body_island	0	0	144	75	102	77507228	77507586	359	NA	9.82775719229482e-48
cg04127765	1.32433071357e-17	4	77507403	q	SHROOM3	Body_shore	0	0	8	175	102	77507228	77507586	359	NA	9.82775719229482e-48
cg18628449	1.41680133578e-17	4	77507411	q	SHROOM3	Body_shore	0	0	8	175	102	77507228	77507586	359	NA	9.82775719229482e-48
cg07756135	5.95316273458e-16	4	86748944	q	ARHGAP24	Body_none	0	0	5	382	103	86748562	86749422	861	NA	1.5019431500133e-43
cg23841470	5.95316273458e-16	4	86748949	q	ARHGAP24	Body_none	0	0	5	382	103	86748562	86749422	861	NA	1.5019431500133e-43
cg19880790	7.82905315862e-16	4	86749040	q	ARHGAP24	Body_none	0	0	91	382	103	86748562	86749422	861	NA	1.5019431500133e-43
cg24430580	5.63757288287e-16	4	111544235	q	PITX2	1stExon_island	0	0	36	53	104	111544196	111544374	179	NA	1.12165620060066e-49
cg13458645	1.28645425067e-17	4	111544271	q	PITX2	Body_island	0	0	15	75	104	111544196	111544374	179	NA	1.12165620060066e-49
cg10373086	0.278686601369	4	111544286	q	PITX2	Body_island	0.01	0	5	75	104	111544196	111544374	179	NA	1.12165620060066e-49
cg27659787	5.63757288287e-16	4	111544291	q	PITX2	Body_island	0	0	5	75	104	111544196	111544374	179	NA	1.12165620060066e-49
cg23130131	1.28645425067e-17	4	111544299	q	PITX2	Body_island	0	0	8	75	104	111544196	111544374	179	NA	1.12165620060066e-49
cg08251025	1.30859355634e-15	4	124322371	q	SPRY1	5'UTR_shelf	0	0	642	1320	106	124321051	124323691	2641	NA	3.01975401988322e-43
cg15206981	5.63757288287e-16	4	124323013	q	SPRY1	Body_shelf	0	0	349	675	106	124321051	124323691	2641	NA	3.01975401988322e-43
cg21353144	9.36724177267e-16	4	124323362	q	SPRY1	Body_shelf	0	0	349	675	106	124321051	124323691	2641	NA	3.01975401988322e-43
cg21325154	5.7180574509e-16	4	141490354	q	UCP1	TSS1500_island	0	0	3	21	107	141490352	141490504	153	NA	1.23072795482599e-46
cg07100771	1.28645425067e-17	4	141490377	q	UCP1	TSS1500_island	0	0	23	21	107	141490352	141490504	153	NA	1.23072795482599e-46
cg09181644	1.28645425067e-17	4	141490428	q	UCP1	TSS1500_shore	0	0	51	76	107	141490352	141490504	153	NA	1.23072795482599e-46
cg14206979	5.63757288287e-16	4	153859106	q	NA	IGR_island	0	0	138	80	108	153859101	153859491	391	NA	4.40485865090045e-45
cg04496336	1.31476719352e-17	4	153859244	q	NA	IGR_island	0	0	52	80	108	153859101	153859491	391	NA	4.40485865090045e-45
cg20509085	5.63757288287e-16	4	153859296	q	NA	IGR_shore	0	0	52	195	108	153859101	153859491	391	NA	4.40485865090045e-45
cg06436905	5.73537892947e-16	4	157997167	q	GLRB	TSS1500_island	0	0	6	21	109	157997146	157997199	54	NA	3.34979362359596e-35
cg04006722	1.28645425067e-17	4	157997173	q	GLRB	TSS1500_island	0	0	5	21	109	157997146	157997199	54	NA	3.34979362359596e-35
cg25911468	1.28645425067e-17	4	157997178	q	GLRB	TSS1500_island	0	0	5	21	109	157997146	157997199	54	NA	3.34979362359596e-35
cg05263495	0.268182675907	4	157997189	q	GLRB	TSS1500_island	0	0	11	21	109	157997146	157997199	54	NA	3.34979362359596e-35
cg06609094	5.63757288287e-16	4	175132842	q	NA	IGR_shelf	0	0	29	1676	111	175131166	175134827	3662	NA	4.77872639973201e-43
cg00918522	8.28266509039e-16	4	175132871	q	NA	IGR_shelf	0	0	29	1676	111	175131166	175134827	3662	NA	4.77872639973201e-43
cg07177380	7.5304699214e-16	4	175133151	q	NA	IGR_shelf	0	0	280	1676	111	175131166	175134827	3662	NA	4.77872639973201e-43
cg10136736	1.28645425067e-17	4	183370445	q	ODZ3	Body_island	0	0	13	75	113	183370337	183370687	351	NA	5.36767701774134e-44
cg09298466	5.63757288287e-16	4	183370458	q	ODZ3	Body_island	0	0	13	75	113	183370337	183370687	351	NA	5.36767701774134e-44
cg17790852	5.63757288287e-16	4	183370512	q	ODZ3	Body_shore	0	0	54	175	113	183370337	183370687	351	NA	5.36767701774134e-44
cg27270116	9.92859533053e-16	4	184319589	q	NA	IGR_island	0	0	57	80	114	184319566	184319726	161	NA	2.60280708185493e-39
cg21929831	5.91495533214e-16	4	184319646	q	NA	IGR_island	0	0	57	80	114	184319566	184319726	161	NA	2.60280708185493e-39
cg12036292	5.95316273458e-16	4	184319704	q	NA	IGR_island	0	0	58	80	114	184319566	184319726	161	NA	2.60280708185493e-39
cg26157972	5.95316273458e-16	5	1049232	p	NA	IGR_none	0	0	480	655	115	1048036	1051516	3481	NA	9.00164804632965e-41
cg07267674	6.58601162849e-16	5	1049712	p	NA	IGR_shelf	0	0	128	1676	115	1048036	1051516	3481	NA	9.00164804632965e-41
cg08299223	5.63757288287e-16	5	1049840	p	NA	IGR_shelf	0	0.04	128	1676	115	1048036	1051516	3481	NA	9.00164804632965e-41
cg16017429	3.06219828729e-15	5	1087252	p	SLC12A7	Body_island	0	0	29	75	116	1087206	1087356	151	NA	7.01012437173586e-43
cg01171355	9.78645324791e-16	5	1087281	p	SLC12A7	Body_island	0	0	29	75	116	1087206	1087356	151	NA	7.01012437173586e-43
cg25183683	5.67699111685e-16	5	1087341	p	SLC12A7	Body_island	0	0	60	75	116	1087206	1087356	151	NA	7.01012437173586e-43
cg23208176	2.69367806423e-15	5	1876168	p	NA	IGR_island	0	0	32	80	118	1876088	1876295	208	NA	1.18213397453292e-40
cg21982950	2.5857284509e-17	5	1876200	p	NA	IGR_island	0	0	15	80	118	1876088	1876295	208	NA	1.18213397453292e-40
cg07961015	5.63757288287e-16	5	1876215	p	NA	IGR_island	0	0	15	80	118	1876088	1876295	208	NA	1.18213397453292e-40
cg03963198	7.12653750051e-16	5	1882871	p	IRX4	5'UTR_island	0	0	14	50	119	1882821	1882921	101	NA	1.09222821582364e-56
cg14507560	5.64601544272e-16	5	1882885	p	IRX4	TSS200_island	0	0	14	6	119	1882821	1882921	101	NA	1.09222821582364e-56
cg23620282	5.63757288287e-16	5	1882900	p	IRX4	TSS200_island	0.25	0	2	6	119	1882821	1882921	101	NA	1.09222821582364e-56
cg24937747	5.63757288287e-16	5	1882902	p	IRX4	TSS200_island	0	0	2	6	119	1882821	1882921	101	NA	1.09222821582364e-56
cg15048991	1.40776654102e-17	5	5139866	p	ADAMTS16	TSS1500_island	0	0	8	21	121	5139845	5139899	55	NA	1.74455818007867e-46
cg16508480	1.28645425067e-17	5	5139874	p	ADAMTS16	TSS1500_island	0	0	4	21	121	5139845	5139899	55	NA	1.74455818007867e-46
cg04136610	5.63757288287e-16	5	5139878	p	ADAMTS16	TSS1500_island	0	0	4	21	121	5139845	5139899	55	NA	1.74455818007867e-46
cg16318053	9.09950046127e-16	5	50679147	q	ISL1	5'UTR_island	0	0	2	50	123	50679097	50679201	105	NA	1.46606499291733e-44
cg08734740	1.28740674755e-17	5	50679149	q	ISL1	5'UTR_island	0	0	2	50	123	50679097	50679201	105	NA	1.46606499291733e-44
cg11039614	7.00048231358e-16	5	50679151	q	ISL1	5'UTR_island	0	0	2	50	123	50679097	50679201	105	NA	1.46606499291733e-44
cg11615755	6.54150836154e-16	5	63257867	q	HTR1A	TSS1500_island	0	0	6	21	124	63257846	63257906	61	NA	1.11278317146271e-42
cg15092168	1.03360666101e-15	5	63257873	q	HTR1A	TSS1500_island	0	0	6	21	124	63257846	63257906	61	NA	1.11278317146271e-42
cg07839533	6.17559619904e-16	5	63257885	q	HTR1A	TSS1500_island	0	0	12	21	124	63257846	63257906	61	NA	1.11278317146271e-42
cg18060185	5.73537892947e-16	5	72416268	q	TMEM171	TSS200_island	0	0	2	6	125	72416264	72416276	13	NA	3.0958922406992e-43
cg23489883	5.95316273458e-16	5	72416270	q	TMEM171	TSS200_island	0	0	2	6	125	72416264	72416276	13	NA	3.0958922406992e-43
cg13571358	7.20867971851e-16	5	72416275	q	TMEM171	TSS200_island	0	0	5	6	125	72416264	72416276	13	NA	3.0958922406992e-43
cg27626331	1.29228598771e-17	5	74162602	q	FAM169A	1stExon_island	0	0	19	53	126	74162549	74162655	107	NA	6.71745234162817e-45
cg06705366	2.17762256445e-17	5	74162621	q	FAM169A	TSS200_island	0	0	2	6	126	74162549	74162655	107	NA	6.71745234162817e-45
cg23934927	5.64683952901e-16	5	74162623	q	FAM169A	TSS200_island	0	0	2	6	126	74162549	74162655	107	NA	6.71745234162817e-45
cg18877252	5.63757288287e-16	5	75380987	q	SV2C	5'UTR_shore	0	0	55	158	127	75380829	75381228	400	NA	4.17332104425674e-42
cg06984073	5.67699111685e-16	5	75381042	q	SV2C	5'UTR_shore	0	0	28	158	127	75380829	75381228	400	NA	4.17332104425674e-42
cg18891924	1.28645425067e-17	5	75381070	q	SV2C	5'UTR_shore	0	0	28	158	127	75380829	75381228	400	NA	4.17332104425674e-42
cg05832593	5.63757288287e-16	5	76925380	q	OTP	3'UTR_shore	0	0	66	238	128	76925142	76925618	477	NA	9.7048446126182e-26
cg06174599	0.0428789309325	5	76925446	q	OTP	3'UTR_island	0	0	4	57	128	76925142	76925618	477	NA	9.7048446126182e-26
cg25412546	5.63757288287e-16	5	76925450	q	OTP	3'UTR_island	0	0	4	57	128	76925142	76925618	477	NA	9.7048446126182e-26
cg04816394	0.222631791068	5	80529067	q	RNU5E	Body_none	0	0	33	382	129	80528718	80529722	1005	NA	1.59761121769144e-63
cg26416971	1.28645425067e-17	5	80529100	q	RNU5E	Body_none	0	0	21	382	129	80528718	80529722	1005	NA	1.59761121769144e-63
cg12827530	5.63757288287e-16	5	80529121	q	RNU5E	Body_none	0	0	14	382	129	80528718	80529722	1005	NA	1.59761121769144e-63
cg11323506	5.63757288287e-16	5	80529135	q	RNU5E	Body_none	0	0	14	382	129	80528718	80529722	1005	NA	1.59761121769144e-63
cg23425533	5.63757288287e-16	5	80529187	q	RNU5E	Body_none	0	0	52	382	129	80528718	80529722	1005	NA	1.59761121769144e-63
cg10978355	1.28645425067e-17	5	80529340	q	RNU5E	Body_none	0	0	153	382	129	80528718	80529722	1005	NA	1.59761121769144e-63
cg10773064	7.56666406458e-16	5	89854821	q	GPR98	Body_island	0	0	9	75	130	89854804	89855154	351	NA	2.41388892436384e-43
cg01804570	9.73058667831e-16	5	89854830	q	GPR98	Body_island	0	0	9	75	130	89854804	89855154	351	NA	2.41388892436384e-43
cg23151421	5.63757288287e-16	5	89854979	q	GPR98	Body_shore	0	0	149	175	130	89854804	89855154	351	NA	2.41388892436384e-43
cg11704780	5.63757288287e-16	5	109026877	q	MAN2A1	Body_shore	0	0	16	175	131	109026702	109027082	381	NA	2.92865885045512e-43
cg04062682	6.07171818386e-16	5	109026893	q	MAN2A1	Body_shore	0	0	14	175	131	109026702	109027082	381	NA	2.92865885045512e-43
cg07210335	5.63757288287e-16	5	109026907	q	MAN2A1	Body_shore	0	0	14	175	131	109026702	109027082	381	NA	2.92865885045512e-43
cg17231906	5.95316273458e-16	5	114632628	q	CCDC112	TSS1500_shore	0	0	2	76	132	114632552	114632735	184	NA	6.82957649604168e-43
cg25267732	5.95316273458e-16	5	114632630	q	CCDC112	TSS1500_shore	0	0	2	76	132	114632552	114632735	184	NA	6.82957649604168e-43
cg20948757	1.30716192099e-15	5	114632659	q	CCDC112	TSS1500_shore	0	0	29	76	132	114632552	114632735	184	NA	6.82957649604168e-43
cg12880658	5.63757288287e-16	5	115152386	q	CDO1	1stExon_island	0	0	27	53	133	115152333	115152439	107	NA	1.30378510146029e-56
cg16707405	5.63757288287e-16	5	115152413	q	CDO1	TSS200_island	0	0	7	6	133	115152333	115152439	107	NA	1.30378510146029e-56
cg02792792	1.28995919713e-17	5	115152420	q	CDO1	TSS200_island	0	0	7	6	133	115152333	115152439	107	NA	1.30378510146029e-56
cg14470895	1.25913513294e-15	5	115152431	q	CDO1	TSS200_island	0	0	11	6	133	115152333	115152439	107	NA	1.30378510146029e-56
cg12817840	7.84925688812e-16	5	124070989	q	ZNF608	Body_none	0	0	40	382	134	124070607	124071489	883	NA	7.96228092640696e-43
cg01610165	5.65081556123e-16	5	124071029	q	ZNF608	Body_none	0	0	40	382	134	124070607	124071489	883	NA	7.96228092640696e-43
cg22139166	8.88669599605e-16	5	124071107	q	ZNF608	Body_none	0	0	78	382	134	124070607	124071489	883	NA	7.96228092640696e-43
cg08874609	1.28645425067e-17	5	126626360	q	MEGF10	TSS200_island	0	0	2	6	135	126626354	126626370	17	NA	4.35077203204339e-44
cg04609576	5.63757288287e-16	5	126626362	q	MEGF10	TSS200_island	0	0	2	6	135	126626354	126626370	17	NA	4.35077203204339e-44
cg23018092	1.28645425067e-17	5	126626364	q	MEGF10	TSS200_island	0	0	2	6	135	126626354	126626370	17	NA	4.35077203204339e-44
cg18525611	1.05547055899e-15	5	132948185	q	FSTL4	1stExon_island	0	0	32	53	136	132948164	132948270	107	NA	3.42285649454783e-42
cg04504441	7.10417143451e-16	5	132948217	q	FSTL4	1stExon_island	0	0	32	53	136	132948164	132948270	107	NA	3.42285649454783e-42
cg25475603	9.96822267072e-16	5	132948256	q	FSTL4	TSS200_island	0	0	39	6	136	132948164	132948270	107	NA	3.42285649454783e-42
cg18394340	5.69873966055e-16	5	134735613	q	H2AFY	TSS1500_shore	0	0	24	76	137	134735537	134735751	215	NA	1.77520856554597e-61
cg15613420	1.28645425067e-17	5	134735637	q	H2AFY	TSS1500_shore	0	0	17	76	137	134735537	134735751	215	NA	1.77520856554597e-61
cg24628744	1.3146394153e-17	5	134735654	q	H2AFY	TSS1500_shore	0	0	17	76	137	134735537	134735751	215	NA	1.77520856554597e-61
cg16246489	1.28645425067e-17	5	134735675	q	H2AFY	TSS1500_shore	0	0	21	76	137	134735537	134735751	215	NA	1.77520856554597e-61
cg11260904	6.32878432039e-16	5	134872029	q	NEUROG1	TSS1500_island	0	0	35	21	138	134871988	134872172	185	NA	2.17862167802655e-43
cg00574530	5.63757288287e-16	5	134872064	q	NEUROG1	TSS1500_shore	0	0	32	76	138	134871988	134872172	185	NA	2.17862167802655e-43
cg04469059	5.63757288287e-16	5	134872096	q	NEUROG1	TSS1500_shore	0	0	32	76	138	134871988	134872172	185	NA	2.17862167802655e-43
cg05487895	1.3898417944e-17	5	139080952	q	NA	IGR_shore	0	0	111	195	139	139080757	139081147	391	NA	1.31382673265579e-42
cg15022039	6.3197177327e-16	5	139081063	q	NA	IGR_island	0	0	73	80	139	139080757	139081147	391	NA	1.31382673265579e-42
cg00187557	1.40906469595e-17	5	139081136	q	NA	IGR_island	0	0	73	80	139	139080757	139081147	391	NA	1.31382673265579e-42
cg02105519	6.93329129416e-16	5	140306205	q	PCDHA7	Body_island	0	0	3	75	140	140306130	140306306	177	NA	8.53211774404108e-44
cg23953697	1.28645425067e-17	5	140306208	q	PCDHA7	Body_island	0	0	3	75	140	140306130	140306306	177	NA	8.53211774404108e-44
cg16400492	1.28645425067e-17	5	140306213	q	PCDHA7	Body_island	0	0	5	75	140	140306130	140306306	177	NA	8.53211774404108e-44
cg23026864	1.28645425067e-17	5	140306231	q	PCDHA7	Body_island	0	0	18	75	140	140306130	140306306	177	NA	8.53211774404108e-44
cg18902090	0.755037132044	5	140306249	q	PCDHA7	Body_island	0	0	18	75	140	140306130	140306306	177	NA	8.53211774404108e-44
cg12648074	8.72494780971e-16	5	140864474	q	PCDHGA4	Body_shore	0	0	104	175	142	140864299	140864649	351	NA	7.10309289253024e-45
cg02022733	1.45769853634e-17	5	140864578	q	PCDHGA4	Body_island	0	0	15	75	142	140864299	140864649	351	NA	7.10309289253024e-45
cg03640756	6.50793072738e-16	5	140864593	q	PCDHGA4	Body_island	0	0	15	75	142	140864299	140864649	351	NA	7.10309289253024e-45
cg26655340	1.28645425067e-17	5	154230141	q	C5orf4	5'UTR_none	0	0	32	229	143	154229912	154230402	491	NA	4.04090693565705e-45
cg00604840	5.95316273458e-16	5	154230173	q	C5orf4	5'UTR_none	0	0	32	229	143	154229912	154230402	491	NA	4.04090693565705e-45
cg10257049	5.63757288287e-16	5	154230308	q	C5orf4	TSS200_none	0	0	130	24	143	154229912	154230402	491	NA	4.04090693565705e-45
cg16662989	5.68717863231e-16	5	172385810	q	LOC100268168	Body_island	0	0	7	75	144	172385735	172385896	162	NA	1.01260935331207e-42
cg19523118	1.40204151673e-17	5	172385817	q	LOC100268168	Body_island	0	0	4	75	144	172385735	172385896	162	NA	1.01260935331207e-42
cg25406872	5.69838020203e-16	5	172385821	q	LOC100268168	Body_island	0	0	4	75	144	172385735	172385896	162	NA	1.01260935331207e-42
cg11131902	5.63757288287e-16	5	175084710	q	HRH2	TSS1500_shore	0	0	8	76	145	175084634	175084819	186	NA	9.29865102125637e-44
cg09575258	5.63757288287e-16	5	175084718	q	HRH2	TSS1500_shore	0	0	8	76	145	175084634	175084819	186	NA	9.29865102125637e-44
cg17483297	1.28645425067e-17	5	175084743	q	HRH2	TSS1500_shore	0	0	25	76	145	175084634	175084819	186	NA	9.29865102125637e-44
cg09500443	5.95316273458e-16	5	180018465	q	SCGB3A1	5'UTR_island	0	0	30	50	146	180018415	180018515	101	NA	6.27588390845908e-44
cg10508993	8.69828197985e-16	5	180018495	q	SCGB3A1	TSS200_island	0	0	8	6	146	180018415	180018515	101	NA	6.27588390845908e-44
cg22859061	1.28645425067e-17	5	180018503	q	SCGB3A1	TSS200_island	0	0	8	6	146	180018415	180018515	101	NA	6.27588390845908e-44
cg09829319	1.30304071669e-17	6	10882238	p	GCM2	TSS200_shore	0	0	2	13	147	10882225	10882263	39	NA	1.37240385858163e-46
cg14250833	5.73199407771e-16	6	10882240	p	GCM2	TSS200_shore	0	0	2	13	147	10882225	10882263	39	NA	1.37240385858163e-46
cg20229534	1.28645425067e-17	6	10882250	p	GCM2	TSS200_shore	0	0	10	13	147	10882225	10882263	39	NA	1.37240385858163e-46
cg25302957	1.28645425067e-17	6	17282284	p	RBM24	TSS1500_island	0	0	49	21	148	17282263	17282445	183	NA	1.41676376290331e-44
cg02685016	5.63757288287e-16	6	17282333	p	RBM24	1stExon_island	0	0	21	53	148	17282263	17282445	183	NA	1.41676376290331e-44
cg07346310	5.95316273458e-16	6	17282354	p	RBM24	1stExon_shore	0	0	21	91	148	17282263	17282445	183	NA	1.41676376290331e-44
cg14989642	5.63757288287e-16	6	26224013	p	HIST1H3E	TSS1500_shore	0	0	57	76	149	26223994	26224146	153	NA	1.58966426354163e-46
cg03854865	1.28645425067e-17	6	26224070	p	HIST1H3E	TSS1500_shore	0	0	30	76	149	26223994	26224146	153	NA	1.58966426354163e-46
cg14543412	1.28645425067e-17	6	26224100	p	HIST1H3E	TSS1500_shore	0	0	30	76	149	26223994	26224146	153	NA	1.58966426354163e-46
cg06781135	1.38314242672e-15	6	26988141	p	LOC100270746	TSS200_shore	0	0	7	13	150	26988128	26988163	36	NA	4.36508313855142e-43
cg11369071	1.15967327093e-15	6	26988148	p	LOC100270746	TSS200_shore	0	0	2	13	150	26988128	26988163	36	NA	4.36508313855142e-43
cg04020984	6.60664510497e-16	6	26988150	p	LOC100270746	TSS200_shore	0	0	2	13	150	26988128	26988163	36	NA	4.36508313855142e-43
cg14816087	0.869629303475	6	27259043	p	NA	IGR_island	0	0	78	80	151	27259042	27259432	391	NA	1.87441932920029e-35
cg12078155	1.28645425067e-17	6	27259121	p	NA	IGR_island	0	0	41	80	151	27259042	27259432	391	NA	1.87441932920029e-35
cg05488160	5.95316273458e-16	6	27259162	p	NA	IGR_island	0	0	41	80	151	27259042	27259432	391	NA	1.87441932920029e-35
cg11174640	1.28645425067e-17	6	27259237	p	NA	IGR_shore	0	0	75	195	151	27259042	27259432	391	NA	1.87441932920029e-35
cg05557233	1.28645425067e-17	6	27482950	p	NA	IGR_island	0	0	61	80	152	27482931	27483091	161	NA	2.743086888398e-43
cg14566393	1.55573716913e-17	6	27483011	p	NA	IGR_island	0	0	58	80	152	27482931	27483091	161	NA	2.743086888398e-43
cg17553149	5.63757288287e-16	6	27483069	p	NA	IGR_island	0	0	58	80	152	27482931	27483091	161	NA	2.743086888398e-43
cg12707135	5.95316273458e-16	6	28945182	p	NA	IGR_none	0	0	7	655	156	28944527	28946162	1636	NA	6.5715497036889e-111
cg22685807	5.63757288287e-16	6	28945189	p	NA	IGR_none	0	0	7	655	156	28944527	28946162	1636	NA	6.5715497036889e-111
cg10919664	5.63757288287e-16	6	28945322	p	NA	IGR_none	0	0	16	655	156	28944527	28946162	1636	NA	6.5715497036889e-111
cg01516851	5.63757288287e-16	6	28945338	p	NA	IGR_none	0	0	3	655	156	28944527	28946162	1636	NA	6.5715497036889e-111
cg02846841	5.63757288287e-16	6	28945341	p	NA	IGR_none	0	0	3	655	156	28944527	28946162	1636	NA	6.5715497036889e-111
cg08873424	5.63757288287e-16	6	28945492	p	NA	IGR_none	0	0	8	655	156	28944527	28946162	1636	NA	6.5715497036889e-111
cg24126967	5.63757288287e-16	6	28945500	p	NA	IGR_none	0	0	7	655	156	28944527	28946162	1636	NA	6.5715497036889e-111
cg10739715	5.63757288287e-16	6	28945507	p	NA	IGR_none	0	0	7	655	156	28944527	28946162	1636	NA	6.5715497036889e-111
cg08390760	5.63757288287e-16	6	28973318	p	ZNF311	TSS1500_none	0	0	10	114	158	28973204	28973560	357	NA	1.80657815653647e-82
cg15171221	5.68717863231e-16	6	28973328	p	ZNF311	TSS1500_none	0	0	10	114	158	28973204	28973560	357	NA	1.80657815653647e-82
cg22748740	5.63757288287e-16	6	28973350	p	ZNF311	TSS1500_none	0	0	3	114	158	28973204	28973560	357	NA	1.80657815653647e-82
cg09435617	6.36139210999e-16	6	28973353	p	ZNF311	TSS1500_none	0	0	3	114	158	28973204	28973560	357	NA	1.80657815653647e-82
cg21310336	6.73901485028e-16	6	28973446	p	ZNF311	TSS1500_none	0	0	74	114	158	28973204	28973560	357	NA	1.80657815653647e-82
cg20594345	5.63757288287e-16	6	28973520	p	ZNF311	TSS1500_none	0	0	74	114	158	28973204	28973560	357	NA	1.80657815653647e-82
cg11935738	1.28645425067e-17	6	29520752	p	NA	IGR_shore	0	0	22	195	159	29520579	29521883	1305	NA	0
cg08065408	1.28645425067e-17	6	29520774	p	NA	IGR_shore	0	0	22	195	159	29520579	29521883	1305	NA	0
cg09641376	6.96395635627e-16	6	29520965	p	NA	IGR_shore	0	0	81	195	159	29520579	29521883	1305	NA	0
cg18342026	5.63757288287e-16	6	29521046	p	NA	IGR_shore	0	0	81	195	159	29520579	29521883	1305	NA	0
cg02149189	1.34542702022e-17	6	29521138	p	NA	IGR_island	0	0	5	80	159	29520579	29521883	1305	NA	0
cg13641185	8.94707383761e-16	6	29521143	p	NA	IGR_island	0	0	2	80	159	29520579	29521883	1305	NA	0
cg00674706	1.50201409556e-17	6	29521145	p	NA	IGR_island	0	0	2	80	159	29520579	29521883	1305	NA	0
cg27546977	5.63757288287e-16	6	29521152	p	NA	IGR_island	0	0	7	80	159	29520579	29521883	1305	NA	0
cg15814717	1.04932874207e-15	6	29521228	p	NA	IGR_island	0	0	44	80	159	29520579	29521883	1305	NA	0
cg22762215	1.28645425067e-17	6	29521272	p	NA	IGR_island	0	0	44	80	159	29520579	29521883	1305	NA	0
cg21632158	1.28645425067e-17	6	29521356	p	NA	IGR_island	0	0	51	80	159	29520579	29521883	1305	NA	0
cg03402459	5.63757288287e-16	6	29521407	p	NA	IGR_island	0	0	13	80	159	29520579	29521883	1305	NA	0
cg22305167	5.63757288287e-16	6	29521420	p	NA	IGR_island	0	0	10	80	159	29520579	29521883	1305	NA	0
cg15818307	5.63757288287e-16	6	29521430	p	NA	IGR_island	0	0	10	80	159	29520579	29521883	1305	NA	0
cg21133153	5.63757288287e-16	6	29521488	p	NA	IGR_island	0	0	11	80	159	29520579	29521883	1305	NA	0
cg06087185	5.63757288287e-16	6	29521499	p	NA	IGR_island	0	0	2	80	159	29520579	29521883	1305	NA	0
cg20723129	1.28645425067e-17	6	29521501	p	NA	IGR_island	0	0	2	80	159	29520579	29521883	1305	NA	0
cg15490715	1.3048457281e-17	6	29521568	p	NA	IGR_island	0	0	27	80	159	29520579	29521883	1305	NA	0
cg06613392	6.71208352848e-16	6	29521595	p	NA	IGR_island	0	0	3	80	159	29520579	29521883	1305	NA	0
cg18488157	1.74053339506e-17	6	29521598	p	NA	IGR_island	0	0	3	80	159	29520579	29521883	1305	NA	0
cg12217400	5.78545891126e-16	6	29521604	p	NA	IGR_island	0	0	6	80	159	29520579	29521883	1305	NA	0
cg03409187	5.63757288287e-16	6	29521624	p	NA	IGR_island	0	0	7	80	159	29520579	29521883	1305	NA	0
cg19690984	1.30973115128e-17	6	29521631	p	NA	IGR_island	0	0	7	80	159	29520579	29521883	1305	NA	0
cg16044251	5.70004043923e-16	6	29521695	p	NA	IGR_island	0	0	56	80	159	29520579	29521883	1305	NA	0
cg22617773	6.61344870811e-16	6	29521751	p	NA	IGR_island	0	0	5	80	159	29520579	29521883	1305	NA	0
cg14278853	5.64452124359e-16	6	29521756	p	NA	IGR_island	0	0	5	80	159	29520579	29521883	1305	NA	0
cg20034792	1.28645425067e-17	6	29521781	p	NA	IGR_island	0	0	2	80	159	29520579	29521883	1305	NA	0
cg26131286	1.28645425067e-17	6	29521783	p	NA	IGR_island	0	0	2	80	159	29520579	29521883	1305	NA	0
cg21153898	5.92425714565e-16	6	29521788	p	NA	IGR_island	0	0	5	80	159	29520579	29521883	1305	NA	0
cg26142965	5.95316273458e-16	6	29521803	p	NA	IGR_island	0	0	15	80	159	29520579	29521883	1305	NA	0
cg09567915	1.28645425067e-17	6	29717260	p	LOC285830	TSS1500_shore	0	0	2	76	162	29717184	29717345	162	NA	1.97455894993786e-46
cg19352507	1.28645425067e-17	6	29717262	p	LOC285830	TSS1500_shore	0	0	2	76	162	29717184	29717345	162	NA	1.97455894993786e-46
cg11497864	5.73214704214e-16	6	29717269	p	LOC285830	TSS1500_shore	0	0	7	76	162	29717184	29717345	162	NA	1.97455894993786e-46
cg21529533	1.31334803718e-17	6	29796015	p	HLA-G	Body_island	0	0	17	75	163	29795940	29796180	241	NA	1.7649992156355e-59
cg12287358	0.436637365656	6	29796032	p	HLA-G	Body_island	0	0	17	75	163	29795940	29796180	241	NA	1.7649992156355e-59
cg03997176	5.63757288287e-16	6	29796066	p	HLA-G	Body_island	0	0	2	75	163	29795940	29796180	241	NA	1.7649992156355e-59
cg19141489	5.63757288287e-16	6	29796068	p	HLA-G	Body_island	0	0	2	75	163	29795940	29796180	241	NA	1.7649992156355e-59
cg22257941	5.63757288287e-16	6	29796086	p	HLA-G	Body_island	0	0	18	75	163	29795940	29796180	241	NA	1.7649992156355e-59
cg00937691	7.26029538654e-16	6	29796105	p	HLA-G	Body_island	0	0.03	19	75	163	29795940	29796180	241	NA	1.7649992156355e-59
cg07370894	0.993882135056	6	29942951	p	HCG9	Body_shore	0	0	105	175	165	29942881	29943384	504	NA	1.05322751726195e-19
cg26502127	5.73537892947e-16	6	29943056	p	HCG9	Body_shore	0.02	0	105	175	165	29942881	29943384	504	NA	1.05322751726195e-19
cg19593490	5.64601544272e-16	6	29943188	p	HCG9	Body_shore	0	0	21	175	165	29942881	29943384	504	NA	1.05322751726195e-19
cg00599564	1.28645425067e-17	6	29943209	p	HCG9	Body_shore	0	0	21	175	165	29942881	29943384	504	NA	1.05322751726195e-19
cg14432716	5.63757288287e-16	6	29944431	p	HCG9	Body_island	0	0	74	75	166	29944430	29944580	151	NA	1.00228640812898e-43
cg17093638	9.37368281197e-16	6	29944505	p	HCG9	Body_island	0	0	19	75	166	29944430	29944580	151	NA	1.00228640812898e-43
cg22407123	1.28645425067e-17	6	29944524	p	HCG9	Body_island	0	0	19	75	166	29944430	29944580	151	NA	1.00228640812898e-43
cg15788639	1.28793636511e-17	6	29974251	p	HLA-J	Body_island	0	0	2	75	167	29974176	29975279	1104	NA	3.81191003917838e-171
cg09003023	5.63757288287e-16	6	29974253	p	HLA-J	Body_island	0	0	2	75	167	29974176	29975279	1104	NA	3.81191003917838e-171
cg05187508	1.28645425067e-17	6	29974306	p	HLA-J	Body_island	0	0	13	75	167	29974176	29975279	1104	NA	3.81191003917838e-171
cg08879910	5.70004043923e-16	6	29974319	p	HLA-J	Body_island	0	0	13	75	167	29974176	29975279	1104	NA	3.81191003917838e-171
cg23026024	1.28645425067e-17	6	29974512	p	HLA-J	Body_island	0	0	9	75	167	29974176	29975279	1104	NA	3.81191003917838e-171
cg10990170	5.63757288287e-16	6	29974521	p	HLA-J	Body_island	0	0	9	75	167	29974176	29975279	1104	NA	3.81191003917838e-171
cg13338877	5.63757288287e-16	6	29974531	p	HLA-J	Body_island	0	0	10	75	167	29974176	29975279	1104	NA	3.81191003917838e-171
cg24725574	9.0832145112e-16	6	29974717	p	HLA-J	Body_island	0	0	6	75	167	29974176	29975279	1104	NA	3.81191003917838e-171
cg01814945	1.88208193528e-17	6	29974723	p	HLA-J	Body_island	0	0	6	75	167	29974176	29975279	1104	NA	3.81191003917838e-171
cg23313031	5.63757288287e-16	6	29974745	p	HLA-J	Body_island	0	0	22	75	167	29974176	29975279	1104	NA	3.81191003917838e-171
cg05998089	5.64683952901e-16	6	29975141	p	HLA-J	Body_island	0	0	13	75	167	29974176	29975279	1104	NA	3.81191003917838e-171
cg25123632	1.00639215972e-15	6	29975154	p	HLA-J	Body_island	0	0	13	75	167	29974176	29975279	1104	NA	3.81191003917838e-171
cg22304255	6.71414997465e-16	6	29975204	p	HLA-J	Body_island	0	0	26	75	167	29974176	29975279	1104	NA	3.81191003917838e-171
cg15279748	0.746706414724	6	29975230	p	HLA-J	Body_island	0	0	26	75	167	29974176	29975279	1104	NA	3.81191003917838e-171
cg19059495	5.95316273458e-16	6	30095495	p	NA	IGR_island	0	0	51	80	169	30095415	30095629	215	NA	2.45332872734877e-43
cg01964152	5.95316273458e-16	6	30095546	p	NA	IGR_island	0	0	3	80	169	30095415	30095629	215	NA	2.45332872734877e-43
cg08548396	5.73537892947e-16	6	30095549	p	NA	IGR_island	0	0	3	80	169	30095415	30095629	215	NA	2.45332872734877e-43
cg26922678	5.73579628052e-16	6	30420981	p	NA	IGR_shore	0	0	126	195	171	30420786	30421384	599	NA	1.88740421751029e-52
cg08710841	5.63757288287e-16	6	30421107	p	NA	IGR_shore	0	0	7	195	171	30420786	30421384	599	NA	1.88740421751029e-52
cg19116197	5.73199407771e-16	6	30421114	p	NA	IGR_shore	0	0	7	195	171	30420786	30421384	599	NA	1.88740421751029e-52
cg23778943	5.63757288287e-16	6	30421189	p	NA	IGR_shore	0	0	75	195	171	30420786	30421384	599	NA	1.88740421751029e-52
cg07480955	5.63757288287e-16	6	31038593	p	NA	IGR_none	0.41	0	16	655	173	31037938	31039698	1761	NA	2.36993980078195e-33
cg17729655	5.63757288287e-16	6	31038609	p	NA	IGR_none	0.41	0	16	655	173	31037938	31039698	1761	NA	2.36993980078195e-33
cg12064202	0.566211961095	6	31038842	p	NA	IGR_none	0	0	201	655	173	31037938	31039698	1761	NA	2.36993980078195e-33
cg21460625	5.63757288287e-16	6	31039043	p	NA	IGR_none	0	0	201	655	173	31037938	31039698	1761	NA	2.36993980078195e-33
cg03081173	5.63757288287e-16	6	31166502	p	HCG27	Body_shore	0	0	2	175	174	31166327	31166687	361	NA	4.08614282455192e-43
cg13212186	5.63757288287e-16	6	31166504	p	HCG27	Body_shore	0	0	2	175	174	31166327	31166687	361	NA	4.08614282455192e-43
cg13502540	5.63757288287e-16	6	31166512	p	HCG27	Body_shore	0	0	8	175	174	31166327	31166687	361	NA	4.08614282455192e-43
cg00648423	5.64683952901e-16	6	31276146	p	NA	IGR_shore	0	0	41	195	175	31275951	31276407	457	NA	1.41105146923891e-43
cg15225267	5.63757288287e-16	6	31276187	p	NA	IGR_shore	0	0	25	195	175	31275951	31276407	457	NA	1.41105146923891e-43
cg04953552	8.1160646554e-16	6	31276212	p	NA	IGR_shore	0	0	25	195	175	31275951	31276407	457	NA	1.41105146923891e-43
cg04211275	1.28645425067e-17	6	31508916	p	SNORD84	Body_shore	0	0	7	175	176	31508741	31509109	369	NA	6.50432547904003e-46
cg24294399	6.92699686032e-16	6	31508923	p	SNORD84	Body_shore	0	0	7	175	176	31508741	31509109	369	NA	6.50432547904003e-46
cg09427493	1.37275310992e-17	6	31508934	p	SNORD84	Body_shore	0	0	11	175	176	31508741	31509109	369	NA	6.50432547904003e-46
cg00124375	5.63757288287e-16	6	31698218	p	DDAH2	TSS200_island	0	0	5	6	178	31698217	31698229	13	NA	9.97729344742495e-44
cg17983217	5.63757288287e-16	6	31698223	p	DDAH2	TSS200_island	0	0	3	6	178	31698217	31698229	13	NA	9.97729344742495e-44
cg18055007	5.63757288287e-16	6	31698226	p	DDAH2	TSS200_island	0	0	3	6	178	31698217	31698229	13	NA	9.97729344742495e-44
cg12883479	9.13090822857e-16	6	31783455	p	HSPA1A	1stExon_island	0	0	13	53	179	31783402	31783535	134	NA	2.59211898425101e-39
cg13413286	6.19702405465e-16	6	31783468	p	HSPA1A	1stExon_island	0	0	13	53	179	31783402	31783535	134	NA	2.59211898425101e-39
cg17494781	5.63757288287e-16	6	31783482	p	HSPA1A	1stExon_island	0	0	14	53	179	31783402	31783535	134	NA	2.59211898425101e-39
cg03236802	5.63757288287e-16	6	32055316	p	TNXB	Body_island	0	0	54	75	182	32055241	32055609	369	NA	3.11927833474585e-131
cg26997880	6.14660785136e-16	6	32055370	p	TNXB	Body_island	0	0	15	75	182	32055241	32055609	369	NA	3.11927833474585e-131
cg11823230	6.43128605498e-16	6	32055385	p	TNXB	Body_island	0	0	8	75	182	32055241	32055609	369	NA	3.11927833474585e-131
cg05483184	1.28645425067e-17	6	32055393	p	TNXB	Body_island	0	0	8	75	182	32055241	32055609	369	NA	3.11927833474585e-131
cg21460606	5.66828012767e-16	6	32055402	p	TNXB	Body_island	0	0	9	75	182	32055241	32055609	369	NA	3.11927833474585e-131
cg19807376	5.97701692861e-16	6	32055447	p	TNXB	Body_island	0	0	27	75	182	32055241	32055609	369	NA	3.11927833474585e-131
cg15697476	1.28645425067e-17	6	32055474	p	TNXB	Body_island	0	0	27	75	182	32055241	32055609	369	NA	3.11927833474585e-131
cg09996288	2.39647133135e-17	6	32055517	p	TNXB	Body_island	0	0	8	75	182	32055241	32055609	369	NA	3.11927833474585e-131
cg17001689	1.13618488767e-15	6	32055525	p	TNXB	Body_island	0	0	8	75	182	32055241	32055609	369	NA	3.11927833474585e-131
cg02740950	5.63757288287e-16	6	32055534	p	TNXB	Body_island	0	0	9	75	182	32055241	32055609	369	NA	3.11927833474585e-131
cg20414186	1.28645425067e-17	6	32064491	p	TNXB	Body_island	0	0	6	75	183	32064416	32064583	168	NA	1.5657913714996e-45
cg03556669	5.63757288287e-16	6	32064497	p	TNXB	Body_island	0	0	6	75	183	32064416	32064583	168	NA	1.5657913714996e-45
cg24882324	5.71879371365e-16	6	32064508	p	TNXB	Body_island	0	0	11	75	183	32064416	32064583	168	NA	1.5657913714996e-45
cg15196197	1.28645425067e-17	6	32064573	p	TNXB	Body_island	0	0	5	75	183	32064416	32064583	168	NA	1.5657913714996e-45
cg13400512	0.075100367652	6	32064578	p	TNXB	Body_island	0	0	4	75	183	32064416	32064583	168	NA	1.5657913714996e-45
cg12694372	0.169497682859	6	32064582	p	TNXB	Body_island	0	0	4	75	183	32064416	32064583	168	NA	1.5657913714996e-45
cg22195558	5.63757288287e-16	6	32300743	p	C6orf10	Body_none	0	0	22	382	184	32300361	32301771	1411	NA	1.0803182748117e-69
cg11848592	1.52808880786e-15	6	32300765	p	C6orf10	Body_none	0	0	22	382	184	32300361	32301771	1411	NA	1.0803182748117e-69
cg25949002	5.95316273458e-16	6	32301073	p	C6orf10	Body_none	0	0	157	382	184	32300361	32301771	1411	NA	1.0803182748117e-69
cg13486404	7.11131913443e-16	6	32301230	p	C6orf10	Body_none	0	0	157	382	184	32300361	32301771	1411	NA	1.0803182748117e-69
cg19721802	5.70625187672e-16	6	32301389	p	C6orf10	Body_none	0	0	159	382	184	32300361	32301771	1411	NA	1.0803182748117e-69
cg03100814	9.17213425052e-16	6	32367672	p	BTNL2	Body_none	0	0	57	382	185	32367290	32368132	843	NA	1.27636228608336e-09
cg14241129	9.28780068944e-16	6	32367729	p	BTNL2	Body_none	0	0	21	382	185	32367290	32368132	843	NA	1.27636228608336e-09
cg03515726	5.63757288287e-16	6	32367750	p	BTNL2	Body_none	0	0	21	382	185	32367290	32368132	843	NA	1.27636228608336e-09
cg02448934	0.935788226503	6	32367970	p	BTNL2	Body_none	0	0	220	382	185	32367290	32368132	843	NA	1.27636228608336e-09
cg04895387	1.28645425067e-17	6	33180930	p	NA	IGR_shore	0	0	81	195	189	33180735	33181125	391	NA	4.43999285358548e-68
cg07090273	5.63757288287e-16	6	33181011	p	NA	IGR_island	0	0	3	80	189	33180735	33181125	391	NA	4.43999285358548e-68
cg27112525	5.63757288287e-16	6	33181014	p	NA	IGR_island	0	0	3	80	189	33180735	33181125	391	NA	4.43999285358548e-68
cg10041635	5.95316273458e-16	6	33181021	p	NA	IGR_island	0	0	7	80	189	33180735	33181125	391	NA	4.43999285358548e-68
cg02775469	5.63757288287e-16	6	33181031	p	NA	IGR_island	0	0	10	80	189	33180735	33181125	391	NA	4.43999285358548e-68
cg20818407	1.41398862565e-15	6	33289196	p	DAXX	Body_shore	0	0	6	175	190	33289021	33289383	363	NA	3.24576426789505e-30
cg19384106	1.66969878052e-15	6	33289202	p	DAXX	Body_shore	0	0	6	175	190	33289021	33289383	363	NA	3.24576426789505e-30
cg26858238	9.40610354355e-16	6	33289208	p	DAXX	Body_shore	0	0	6	175	190	33289021	33289383	363	NA	3.24576426789505e-30
cg27584448	0.427446414943	6	33289271	p	DAXX	Body_shore	0	0	63	175	190	33289021	33289383	363	NA	3.24576426789505e-30
cg16590910	5.63757288287e-16	6	42928470	p	GNMT	TSS200_island	0	0	5	6	193	42928447	42928599	153	NA	2.35243928800046e-98
cg13397359	5.6656931105e-16	6	42928475	p	GNMT	TSS200_island	0	0	5	6	193	42928447	42928599	153	NA	2.35243928800046e-98
cg02353165	5.63757288287e-16	6	42928485	p	GNMT	TSS200_island	0	0	10	6	193	42928447	42928599	153	NA	2.35243928800046e-98
cg24101359	5.63757288287e-16	6	42928495	p	GNMT	TSS200_island	0	0	2	6	193	42928447	42928599	153	NA	2.35243928800046e-98
cg05552183	5.63757288287e-16	6	42928497	p	GNMT	TSS200_island	0	0	2	6	193	42928447	42928599	153	NA	2.35243928800046e-98
cg14338887	5.63757288287e-16	6	42928500	p	GNMT	1stExon_island	0	0	3	53	193	42928447	42928599	153	NA	2.35243928800046e-98
cg19070139	5.63757288287e-16	6	42928517	p	GNMT	1stExon_island	0	0	17	53	193	42928447	42928599	153	NA	2.35243928800046e-98
cg26578923	5.63757288287e-16	6	42928546	p	GNMT	1stExon_island	0	0	29	53	193	42928447	42928599	153	NA	2.35243928800046e-98
cg08747889	5.63757288287e-16	6	43043786	p	PTK7	TSS1500_shore	0	0	29	76	194	43043710	43043891	182	NA	3.24095247568103e-44
cg00252032	1.28645425067e-17	6	43043815	p	PTK7	TSS1500_shore	0	0	16	76	194	43043710	43043891	182	NA	3.24095247568103e-44
cg25207447	5.63757288287e-16	6	43043831	p	PTK7	TSS200_shore	0	0	16	13	194	43043710	43043891	182	NA	3.24095247568103e-44
cg21297562	5.63757288287e-16	6	45389862	p	RUNX2	Body_island	0	0	9	75	195	45389787	45389952	166	NA	5.3086337401358e-46
cg13727613	1.38104510947e-17	6	45389871	p	RUNX2	Body_island	0	0	6	75	195	45389787	45389952	166	NA	5.3086337401358e-46
cg03758918	1.33282702923e-17	6	45389877	p	RUNX2	Body_island	0	0	6	75	195	45389787	45389952	166	NA	5.3086337401358e-46
cg27148952	7.1265263814e-16	6	49518347	p	C6orf141	5'UTR_island	0	0	11	50	196	49518297	49518410	114	NA	5.35253304189981e-43
cg19670870	7.00602893306e-16	6	49518358	p	C6orf141	5'UTR_island	0	0	2	50	196	49518297	49518410	114	NA	5.35253304189981e-43
cg26371771	5.63757288287e-16	6	49518360	p	C6orf141	5'UTR_island	0	0	2	50	196	49518297	49518410	114	NA	5.35253304189981e-43
cg19671533	5.63757288287e-16	6	84419234	q	SNAP91	TSS200_island	0	0	3	6	197	84419231	84419248	18	NA	8.63679103455456e-57
cg24842733	5.63757288287e-16	6	84419237	q	SNAP91	TSS200_island	0	0	3	6	197	84419231	84419248	18	NA	8.63679103455456e-57
cg20631014	1.3995450028e-17	6	84419242	q	SNAP91	TSS200_island	0	0	2	6	197	84419231	84419248	18	NA	8.63679103455456e-57
cg09227138	1.43523454363e-17	6	84419244	q	SNAP91	TSS200_island	0	0	2	6	197	84419231	84419248	18	NA	8.63679103455456e-57
cg26936429	5.63757288287e-16	6	85473171	q	TBX18	Body_island	0	0	24	75	198	85473096	85473313	218	NA	4.32173143711386e-45
cg03724990	1.28645425067e-17	6	85473195	q	TBX18	Body_island	0	0	24	75	198	85473096	85473313	218	NA	4.32173143711386e-45
cg06635392	7.03170429865e-16	6	85473238	q	TBX18	Body_island	0	0	43	75	198	85473096	85473313	218	NA	4.32173143711386e-45
cg05533462	1.28645425067e-17	6	88117504	q	C6orf165	TSS1500_shore	0	0	26	76	199	88117428	88117580	153	NA	3.42277538919091e-43
cg25302370	5.6970025568e-16	6	88117530	q	C6orf165	TSS200_shore	0	0	26	13	199	88117428	88117580	153	NA	3.42277538919091e-43
cg15322346	1.08795390697e-15	6	88117559	q	C6orf165	TSS200_shore	0	0	29	13	199	88117428	88117580	153	NA	3.42277538919091e-43
cg15822346	1.28645425067e-17	6	111408761	q	SLC16A10	TSS200_island	0	0	2	6	201	111408755	111408771	17	NA	1.94843299524503e-43
cg24499517	7.60752915044e-16	6	111408763	q	SLC16A10	TSS200_island	0	0	2	6	201	111408755	111408771	17	NA	1.94843299524503e-43
cg25357155	9.26228515062e-16	6	111408765	q	SLC16A10	TSS200_island	0	0	2	6	201	111408755	111408771	17	NA	1.94843299524503e-43
cg09805405	1.28645425067e-17	6	122931154	q	PKIB	5'UTR_island	0	0	10	50	202	122931104	122931214	111	NA	3.77799763317978e-45
cg07036370	5.63757288287e-16	6	122931164	q	PKIB	5'UTR_island	0	0	10	50	202	122931104	122931214	111	NA	3.77799763317978e-45
cg18865399	5.63757288287e-16	6	122931192	q	PKIB	TSS200_island	0	0	28	6	202	122931104	122931214	111	NA	3.77799763317978e-45
cg02920218	1.28793636511e-17	6	123110645	q	SMPDL3A	Body_island	0	0	47	75	203	123110645	123110816	172	NA	1.16177186344036e-60
cg27448015	5.95316273458e-16	6	123110720	q	SMPDL3A	Body_island	0	0	18	75	203	123110645	123110816	172	NA	1.16177186344036e-60
cg27375072	1.28645425067e-17	6	123110738	q	SMPDL3A	Body_island	0	0	3	75	203	123110645	123110816	172	NA	1.16177186344036e-60
cg22401066	1.28645425067e-17	6	123110741	q	SMPDL3A	Body_island	0	0	3	75	203	123110645	123110816	172	NA	1.16177186344036e-60
cg25343990	1.28645425067e-17	6	125684545	q	NA	IGR_island	0	0	13	80	204	125684465	125684660	196	NA	6.99156507946097e-45
cg13429144	6.16723979027e-16	6	125684558	q	NA	IGR_island	0	0	13	80	204	125684465	125684660	196	NA	6.99156507946097e-45
cg04989440	5.63757288287e-16	6	125684580	q	NA	IGR_island	0	0	22	80	204	125684465	125684660	196	NA	6.99156507946097e-45
cg04084295	0.404331871087	6	127840328	q	C6orf174	5'UTR_shelf	0	0	6	1320	205	127839014	127841654	2641	NA	2.00148703381572e-64
cg08506163	1.28645425067e-17	6	127840334	q	C6orf174	5'UTR_shelf	0	0	6	1320	205	127839014	127841654	2641	NA	2.00148703381572e-64
cg02337653	5.63757288287e-16	6	127840517	q	C6orf174	TSS200_shelf	0	0	99	16	205	127839014	127841654	2641	NA	2.00148703381572e-64
cg25929533	5.63757288287e-16	6	127840616	q	C6orf174	TSS200_shelf	0	0	24	16	205	127839014	127841654	2641	NA	2.00148703381572e-64
cg21097036	5.63757288287e-16	6	127840640	q	C6orf174	TSS200_shelf	0	0	24	16	205	127839014	127841654	2641	NA	2.00148703381572e-64
cg12695797	1.28645425067e-17	6	127840704	q	C6orf174	TSS1500_shelf	0	0	64	131	205	127839014	127841654	2641	NA	2.00148703381572e-64
cg11518846	1.39503443621e-17	6	133562246	q	EYA4	TSS1500_island	0	0	12	21	206	133562237	133562544	308	NA	6.71672979412562e-197
cg20980055	5.63757288287e-16	6	133562258	q	EYA4	TSS1500_island	0	0	9	21	206	133562237	133562544	308	NA	6.71672979412562e-197
cg20286200	1.28645425067e-17	6	133562267	q	EYA4	TSS1500_island	0	0	2	21	206	133562237	133562544	308	NA	6.71672979412562e-197
cg05062333	5.63757288287e-16	6	133562269	q	EYA4	TSS1500_island	0	0	2	21	206	133562237	133562544	308	NA	6.71672979412562e-197
cg01162672	5.63757288287e-16	6	133562275	q	EYA4	TSS1500_island	0	0	6	21	206	133562237	133562544	308	NA	6.71672979412562e-197
cg05085230	5.63757288287e-16	6	133562461	q	EYA4	TSS200_island	0	0	2	6	206	133562237	133562544	308	NA	6.71672979412562e-197
cg08712932	5.63757288287e-16	6	133562463	q	EYA4	TSS200_island	0	0	2	6	206	133562237	133562544	308	NA	6.71672979412562e-197
cg06132028	5.63757288287e-16	6	133562466	q	EYA4	TSS200_island	0	0	3	6	206	133562237	133562544	308	NA	6.71672979412562e-197
cg11942956	1.28645425067e-17	6	133562470	q	EYA4	TSS200_island	0	0	4	6	206	133562237	133562544	308	NA	6.71672979412562e-197
cg20787173	5.63757288287e-16	6	133562475	q	EYA4	TSS200_island	0	0	4	6	206	133562237	133562544	308	NA	6.71672979412562e-197
cg11664500	5.63757288287e-16	6	133562479	q	EYA4	TSS200_island	0	0	4	6	206	133562237	133562544	308	NA	6.71672979412562e-197
cg14287112	1.28645425067e-17	6	133562485	q	EYA4	TSS200_island	0	0	6	6	206	133562237	133562544	308	NA	6.71672979412562e-197
cg22871668	1.28645425067e-17	6	133562492	q	EYA4	TSS200_island	0	0	2	6	206	133562237	133562544	308	NA	6.71672979412562e-197
cg14270292	5.63757288287e-16	6	133562494	q	EYA4	5'UTR_island	0	0	2	50	206	133562237	133562544	308	NA	6.71672979412562e-197
cg08647910	1.43899056535e-17	6	134497084	q	SGK1	Body_shore	0	0	91	175	207	134496909	134497422	514	NA	1.05287175760996e-52
cg25661219	1.34643848585e-17	6	134497175	q	SGK1	Body_shore	0	0	72	175	207	134496909	134497422	514	NA	1.05287175760996e-52
cg03400131	5.63757288287e-16	6	134497247	q	SGK1	Body_shore	0	0	72	175	207	134496909	134497422	514	NA	1.05287175760996e-52
cg03944089	5.63757288287e-16	6	134497379	q	SGK1	TSS1500_shore	0	0	132	76	207	134496909	134497422	514	NA	1.05287175760996e-52
cg27422807	7.23136473385e-16	6	148869461	q	SASH1	Body_none	0	0	28	382	208	148867889	148871901	4013	NA	1.45435202446309e-42
cg19758859	7.77135839248e-16	6	148869489	q	SASH1	Body_none	0	0	28	382	208	148867889	148871901	4013	NA	1.45435202446309e-42
cg12355586	7.55771281582e-16	6	148869895	q	SASH1	3'UTR_none	0	0	406	2006	208	148867889	148871901	4013	NA	1.45435202446309e-42
cg25578048	5.95316273458e-16	6	158018055	q	ZDHHC14	Body_shelf	0	0	83	675	209	158017380	158018859	1480	NA	1.80399025870211e-43
cg05956452	8.99638733695e-16	6	158018138	q	ZDHHC14	Body_shelf	0	0	46	675	209	158017380	158018859	1480	NA	1.80399025870211e-43
cg00283857	6.88982606735e-16	6	158018184	q	ZDHHC14	Body_shelf	0	0	46	675	209	158017380	158018859	1480	NA	1.80399025870211e-43
cg06199939	7.13653034015e-16	6	158364836	q	SNX9	3'UTR_none	0	0	209	2006	210	158362830	158367136	4307	NA	1.34642655312972e-43
cg09672545	5.63757288287e-16	6	158365045	q	SNX9	3'UTR_none	0	0	85	2006	210	158362830	158367136	4307	NA	1.34642655312972e-43
cg18782564	5.7180574509e-16	6	158365130	q	SNX9	3'UTR_none	0	0	85	2006	210	158362830	158367136	4307	NA	1.34642655312972e-43
cg00407393	5.95316273458e-16	6	158464296	q	SYNJ2	Body_none	0	0	321	382	211	158464235	158464999	765	NA	1.59077067752919e-43
cg14420357	9.03693761996e-16	6	158464617	q	SYNJ2	Body_none	0	0	235	382	211	158464235	158464999	765	NA	1.59077067752919e-43
cg02118886	5.95316273458e-16	6	158464852	q	SYNJ2	Body_none	0	0	235	382	211	158464235	158464999	765	NA	1.59077067752919e-43
cg04296321	7.45917951337e-16	6	158499135	q	SYNJ2	Body_none	0	0.01	20	382	212	158498753	158499556	804	NA	5.30186755744953e-45
cg25028766	5.95316273458e-16	6	158499155	q	SYNJ2	Body_none	0	0	19	382	212	158498753	158499556	804	NA	5.30186755744953e-45
cg16811621	1.28645425067e-17	6	158499174	q	SYNJ2	Body_none	0	0	19	382	212	158498753	158499556	804	NA	5.30186755744953e-45
cg17188046	5.63757288287e-16	6	166582197	q	T	TSS200_island	0	0	4	6	213	166582195	166582207	13	NA	2.76772096974199e-43
cg14638883	5.63757288287e-16	6	166582201	q	T	TSS200_island	0	0	4	6	213	166582195	166582207	13	NA	2.76772096974199e-43
cg19675288	5.63757288287e-16	6	166582206	q	T	TSS200_island	0	0	5	6	213	166582195	166582207	13	NA	2.76772096974199e-43
cg08558397	5.63757288287e-16	7	752149	p	PRKAR1B	5'UTR_island	0	0	31	50	217	752022	752450	429	NA	5.12711910448791e-58
cg16305865	5.63757288287e-16	7	752180	p	PRKAR1B	5'UTR_shore	0	0	31	158	217	752022	752450	429	NA	5.12711910448791e-58
cg20381963	1.70291245202e-17	7	752238	p	PRKAR1B	5'UTR_shore	0	0	48	158	217	752022	752450	429	NA	5.12711910448791e-58
cg18601167	8.24003628951e-16	7	752286	p	PRKAR1B	5'UTR_shore	0	0	6	158	217	752022	752450	429	NA	5.12711910448791e-58
cg13895235	1.31111282705e-17	7	752292	p	PRKAR1B	5'UTR_shore	0	0	6	158	217	752022	752450	429	NA	5.12711910448791e-58
cg25817701	5.63757288287e-16	7	2140143	p	MAD1L1	Body_none	0	0	88	382	219	2139761	2140703	943	NA	3.83521515369708e-45
cg12964697	5.63757288287e-16	7	2140231	p	MAD1L1	Body_none	0	0	88	382	219	2139761	2140703	943	NA	3.83521515369708e-45
cg18319104	1.28645425067e-17	7	2140321	p	MAD1L1	Body_none	0	0	90	382	219	2139761	2140703	943	NA	3.83521515369708e-45
cg26748945	6.42380133426e-16	7	11871690	p	THSD7A	5'UTR_none	0	0	147	229	223	11871461	11871919	459	NA	4.38563826705433e-43
cg12348203	5.63757288287e-16	7	11871837	p	THSD7A	TSS200_none	0	0	6	24	223	11871461	11871919	459	NA	4.38563826705433e-43
cg15400117	7.21375127584e-16	7	11871843	p	THSD7A	TSS200_none	0	0	6	24	223	11871461	11871919	459	NA	4.38563826705433e-43
cg15037663	5.95316273458e-16	7	24797835	p	DFNA5	TSS1500_shore	0	0	4	76	224	24797759	24797960	202	NA	1.07020931333486e-43
cg19706795	5.63757288287e-16	7	24797839	p	DFNA5	TSS1500_shore	0	0	4	76	224	24797759	24797960	202	NA	1.07020931333486e-43
cg20764575	5.95316273458e-16	7	24797884	p	DFNA5	TSS1500_shore	0	0	45	76	224	24797759	24797960	202	NA	1.07020931333486e-43
cg07317062	1.28645425067e-17	7	27170388	p	HOXA4	5'UTR_island	0	0	6	50	225	27170338	27170444	107	NA	5.08755460716061e-48
cg19142026	1.28645425067e-17	7	27170394	p	HOXA4	5'UTR_island	0	0	6	50	225	27170338	27170444	107	NA	5.08755460716061e-48
cg11410718	2.12331662897e-17	7	27170412	p	HOXA4	TSS200_island	0	0	18	6	225	27170338	27170444	107	NA	5.08755460716061e-48
cg00564163	6.02320802047e-16	7	87935979	q	STEAP4	5'UTR_none	0	0	211	229	227	87935961	87936419	459	NA	3.08964168231377e-28
cg12833207	5.63757288287e-16	7	87936190	q	STEAP4	5'UTR_none	0	0	92	229	227	87935961	87936419	459	NA	3.08964168231377e-28
cg11271605	7.97044828967e-16	7	87936282	q	STEAP4	TSS200_none	0	0	92	24	227	87935961	87936419	459	NA	3.08964168231377e-28
cg07719679	0.721646637309	7	87936392	q	STEAP4	TSS200_none	0	0	110	24	227	87935961	87936419	459	NA	3.08964168231377e-28
cg14427668	5.63757288287e-16	7	105319437	q	ATXN7L1	Body_none	0	0	49	382	230	105319055	105319940	886	NA	4.44561635439955e-57
cg00423035	5.63757288287e-16	7	105319486	q	ATXN7L1	Body_none	0	0	49	382	230	105319055	105319940	886	NA	4.44561635439955e-57
cg18527241	6.28039422586e-16	7	105319558	q	ATXN7L1	Body_none	0	0	57	382	230	105319055	105319940	886	NA	4.44561635439955e-57
cg05803296	5.63757288287e-16	7	105319615	q	ATXN7L1	TSS200_none	0	0	57	24	230	105319055	105319940	886	NA	4.44561635439955e-57
cg24176311	8.49055517049e-16	7	128696150	q	LOC286016	Body_island	0	0	30	75	231	128696105	128696255	151	NA	9.79755959651727e-27
cg04637704	6.15353739636e-16	7	128696180	q	LOC286016	Body_island	0	0	30	75	231	128696105	128696255	151	NA	9.79755959651727e-27
cg04902364	0.00618060757728	7	128696229	q	LOC286016	Body_island	0	0	49	75	231	128696105	128696255	151	NA	9.79755959651727e-27
cg16694664	0.988478119837	7	129414317	q	NA	IGR_shelf	0	0	250	1676	232	129413892	129415242	1351	NA	5.82588298782991e-16
cg09537448	6.42138079115e-16	7	129414567	q	MIR96	Body_shelf	0	0	60	675	232	129413892	129415242	1351	NA	5.82588298782991e-16
cg13374528	0.68428537439	7	129414627	q	MIR96	TSS200_shelf	0	0	60	16	232	129413892	129415242	1351	NA	5.82588298782991e-16
cg24616828	0.772268864979	7	129414694	q	MIR96	TSS200_shelf	0	0	3	16	232	129413892	129415242	1351	NA	5.82588298782991e-16
cg03446876	0.587171276235	7	129414697	q	MIR96	TSS200_shelf	0	0	3	16	232	129413892	129415242	1351	NA	5.82588298782991e-16
cg01877565	0.9091203638	7	129414746	q	MIR183	Body_shelf	0	0	49	675	232	129413892	129415242	1351	NA	5.82588298782991e-16
cg00314904	0.78125945377	7	129414880	q	MIR183	TSS200_shelf	0	0	7	16	232	129413892	129415242	1351	NA	5.82588298782991e-16
cg18161285	5.95316273458e-16	7	129414887	q	MIR183	TSS200_shelf	0	0	7	16	232	129413892	129415242	1351	NA	5.82588298782991e-16
cg16321266	5.63757288287e-16	7	129414894	q	MIR183	TSS200_shelf	0	0	7	16	232	129413892	129415242	1351	NA	5.82588298782991e-16
cg14361627	7.13207343244e-16	7	130419116	q	KLF14	TSS1500_island	0	0	17	21	233	130419095	130419157	63	NA	1.74171145420484e-45
cg08097417	1.28645425067e-17	7	130419133	q	KLF14	TSS1500_island	0	0	3	21	233	130419095	130419157	63	NA	1.74171145420484e-45
cg09499629	1.28645425067e-17	7	130419136	q	KLF14	TSS1500_island	0	0	3	21	233	130419095	130419157	63	NA	1.74171145420484e-45
cg18873914	5.63757288287e-16	7	139208223	q	CLEC2L	TSS1500_shore	0	0	38	76	234	139208147	139208351	205	NA	4.31970154217939e-45
cg24570541	1.28645425067e-17	7	139208261	q	CLEC2L	TSS1500_shore	0	0	14	76	234	139208147	139208351	205	NA	4.31970154217939e-45
cg24617914	1.28645425067e-17	7	139208275	q	CLEC2L	TSS1500_shore	0	0	14	76	234	139208147	139208351	205	NA	4.31970154217939e-45
cg03514404	5.63757288287e-16	7	143579665	q	FAM115A	5'UTR_shelf	0	0	33	1320	235	143578345	143581271	2927	NA	1.72256831575436e-58
cg01030534	5.63757288287e-16	7	143579698	q	FAM115A	5'UTR_shelf	0	0	33	1320	235	143578345	143581271	2927	NA	1.72256831575436e-58
cg03225210	1.28645425067e-17	7	143579951	q	FAM115A	5'UTR_shelf	0	0	196	1320	235	143578345	143581271	2927	NA	1.72256831575436e-58
cg02245020	6.73717157691e-16	7	143580147	q	FAM115A	5'UTR_shore	0	0	196	158	235	143578345	143581271	2927	NA	1.72256831575436e-58
cg25788549	1.28645425067e-17	7	150786044	q	AGAP3	Body_shore	0	0	7	175	236	150785869	150786257	389	NA	1.15635796154365e-47
cg22169990	1.28645425067e-17	7	150786051	q	AGAP3	Body_shore	0	0	7	175	236	150785869	150786257	389	NA	1.15635796154365e-47
cg21887193	1.28645425067e-17	7	150786082	q	AGAP3	Body_shore	0	0	31	175	236	150785869	150786257	389	NA	1.15635796154365e-47
cg14618638	1.19204392843e-15	7	151722471	q	GALNT11	TSS1500_shore	0	0	65	76	237	151722460	151722612	153	NA	1.80115463028748e-42
cg05375487	5.69873966055e-16	7	151722536	q	GALNT11	TSS1500_shore	0	0	57	76	237	151722460	151722612	153	NA	1.80115463028748e-42
cg16586442	6.36308963549e-16	7	151722593	q	GALNT11	TSS200_island	0	0	28	6	237	151722460	151722612	153	NA	1.80115463028748e-42
cg21024826	5.63757288287e-16	7	156802323	q	MNX1	TSS200_island	0	0	2	6	238	156802319	156802361	43	NA	2.0497604813219e-43
cg07691705	1.28645425067e-17	7	156802325	q	MNX1	TSS200_island	0	0	2	6	238	156802319	156802361	43	NA	2.0497604813219e-43
cg02090014	5.63757288287e-16	7	156802340	q	MNX1	TSS1500_island	0	0	15	21	238	156802319	156802361	43	NA	2.0497604813219e-43
cg25673948	1.33416663874e-17	8	1765296	p	MIR596	TSS200_shore	0	0	13	13	240	1765246	1765672	427	NA	4.93942923315799e-57
cg11998141	0.906121963316	8	1765309	p	MIR596	TSS200_shore	0	0	3	13	240	1765246	1765672	427	NA	4.93942923315799e-57
cg09177567	0.428962228296	8	1765312	p	MIR596	TSS200_shore	0	0	3	13	240	1765246	1765672	427	NA	4.93942923315799e-57
cg09899173	1.28645425067e-17	8	1765336	p	MIR596	TSS200_shore	0	0	22	13	240	1765246	1765672	427	NA	4.93942923315799e-57
cg12142501	1.28686343805e-17	8	1765358	p	MIR596	TSS200_shore	0	0	22	13	240	1765246	1765672	427	NA	4.93942923315799e-57
cg16481961	8.32309792164e-16	8	1765421	p	MIR596	Body_shore	0	0	56	175	240	1765246	1765672	427	NA	4.93942923315799e-57
cg00790020	6.60195861868e-16	8	1765477	p	NA	IGR_shore	0	0	56	195	240	1765246	1765672	427	NA	4.93942923315799e-57
cg07890238	5.95316273458e-16	8	8182454	p	PRAGMIN	Body_none	0	0	164	382	241	8182072	8183129	1058	NA	1.09658212672648e-43
cg09292244	5.95316273458e-16	8	8182618	p	PRAGMIN	Body_none	0	0	129	382	241	8182072	8183129	1058	NA	1.09658212672648e-43
cg18717967	5.95316273458e-16	8	8182747	p	PRAGMIN	Body_none	0	0	129	382	241	8182072	8183129	1058	NA	1.09658212672648e-43
cg21293242	5.63757288287e-16	8	11204541	p	TDH	Body_shore	0	0	140	175	242	11204506	11204856	351	NA	1.18355180566722e-41
cg03192020	5.70004043923e-16	8	11204681	p	TDH	Body_shore	0	0	140	175	242	11204506	11204856	351	NA	1.18355180566722e-41
cg10809491	5.73537892947e-16	8	11204833	p	TDH	Body_island	0	0	152	75	242	11204506	11204856	351	NA	1.18355180566722e-41
cg08097281	5.95316273458e-16	8	26724744	p	NA	IGR_shore	0	0	73	195	243	26724549	26725031	483	NA	4.5108309274338e-45
cg14585235	5.63757288287e-16	8	26724817	p	NA	IGR_shore	0	0	19	195	243	26724549	26725031	483	NA	4.5108309274338e-45
cg17504341	1.28645425067e-17	8	26724836	p	NA	IGR_shore	0	0	19	195	243	26724549	26725031	483	NA	4.5108309274338e-45
cg26172342	5.95316273458e-16	8	41654331	p	ANK1	Body_shore	0	0	124	175	244	41654280	41654793	514	NA	4.78945858580544e-53
cg08923054	6.60173090355e-16	8	41654455	p	ANK1	Body_shore	0	0	102	175	244	41654280	41654793	514	NA	4.78945858580544e-53
cg14030674	5.77686904586e-16	8	41654557	p	ANK1	Body_shore	0	0	61	175	244	41654280	41654793	514	NA	4.78945858580544e-53
cg15173741	5.95316273458e-16	8	41654618	p	ANK1	Body_shore	0	0	61	175	244	41654280	41654793	514	NA	4.78945858580544e-53
cg06899970	5.63757288287e-16	8	42234669	p	DKK4	5'UTR_none	0	0	55	229	245	42234440	42234898	459	NA	1.326040833924e-27
cg16197636	5.63757288287e-16	8	42234724	p	DKK4	TSS200_none	0	0	8	24	245	42234440	42234898	459	NA	1.326040833924e-27
cg00828762	5.63757288287e-16	8	42234732	p	DKK4	TSS200_none	0	0	8	24	245	42234440	42234898	459	NA	1.326040833924e-27
cg09297903	0.492720767198	8	42234798	p	DKK4	TSS200_none	0	0	5	24	245	42234440	42234898	459	NA	1.326040833924e-27
cg02571142	0.556775745643	8	42234803	p	DKK4	TSS200_none	0	0	5	24	245	42234440	42234898	459	NA	1.326040833924e-27
cg06983174	0.767436358443	8	56433594	q	XKR4	Body_none	0	0	38	382	246	56433250	56434099	850	NA	1.6178177611051e-31
cg22990430	1.04024174583e-15	8	56433632	q	XKR4	Body_none	0	0	32	382	246	56433250	56434099	850	NA	1.6178177611051e-31
cg24174665	5.63757288287e-16	8	56433664	q	XKR4	Body_none	0	0	32	382	246	56433250	56434099	850	NA	1.6178177611051e-31
cg04175417	5.63757288287e-16	8	56433717	q	XKR4	Body_none	0	0	53	382	246	56433250	56434099	850	NA	1.6178177611051e-31
cg01906015	5.95316273458e-16	8	63161579	q	NKAIN3	1stExon_island	0	0	10	53	247	63161526	63161669	144	NA	7.38955448044723e-60
cg08855288	8.39279642047e-16	8	63161589	q	NKAIN3	1stExon_island	0	0	10	53	247	63161526	63161669	144	NA	7.38955448044723e-60
cg15858239	1.36153808491e-17	8	63161609	q	NKAIN3	1stExon_island	0	0	7	53	247	63161526	63161669	144	NA	7.38955448044723e-60
cg11231949	1.28645425067e-17	8	63161616	q	NKAIN3	1stExon_island	0	0	7	53	247	63161526	63161669	144	NA	7.38955448044723e-60
cg15969314	1.28645425067e-17	8	67624648	q	SGK3	TSS1500_island	0	0	9	21	248	67624627	67624682	56	NA	4.20427243519472e-46
cg00770964	1.28645425067e-17	8	67624657	q	SGK3	TSS1500_island	0	0	4	21	248	67624627	67624682	56	NA	4.20427243519472e-46
cg00196012	5.63757288287e-16	8	67624661	q	SGK3	TSS1500_island	0	0	4	21	248	67624627	67624682	56	NA	4.20427243519472e-46
cg07896832	1.14285048696e-15	8	67975874	q	CSPP1	TSS1500_shore	0	0	6	76	249	67975798	67975971	174	NA	4.6739811406062e-43
cg21320567	1.12607743352e-15	8	67975880	q	CSPP1	TSS1500_shore	0	0	6	76	249	67975798	67975971	174	NA	4.6739811406062e-43
cg27247252	8.87138514811e-16	8	67975895	q	CSPP1	TSS1500_shore	0	0.05	15	76	249	67975798	67975971	174	NA	4.6739811406062e-43
cg07998216	1.694707719e-15	8	70584832	q	SLCO5A1	3'UTR_none	0	0	353	2006	250	70582826	70587208	4383	NA	2.66878381302265e-43
cg21748523	5.95316273458e-16	8	70585185	q	SLCO5A1	3'UTR_none	0	0	17	2006	250	70582826	70587208	4383	NA	2.66878381302265e-43
cg24552424	5.95316273458e-16	8	70585202	q	SLCO5A1	3'UTR_none	0	0	17	2006	250	70582826	70587208	4383	NA	2.66878381302265e-43
cg00129273	5.63757288287e-16	8	70906996	q	NA	IGR_none	0	0	4	655	251	70906341	70907794	1454	NA	6.75914038876017e-43
cg19924008	5.63757288287e-16	8	70907000	q	NA	IGR_none	0	0	4	655	251	70906341	70907794	1454	NA	6.75914038876017e-43
cg06015422	5.63757288287e-16	8	70907139	q	NA	IGR_none	0	0	139	655	251	70906341	70907794	1454	NA	6.75914038876017e-43
cg16423461	7.05554252816e-16	8	71581601	q	XKR9	5'UTR_island	0	0	41	50	252	71581551	71581887	337	NA	3.17803546168059e-59
cg15821716	5.63757288287e-16	8	71581642	q	XKR9	5'UTR_island	0	0	7	50	252	71581551	71581887	337	NA	3.17803546168059e-59
cg05247391	1.28645425067e-17	8	71581649	q	XKR9	5'UTR_island	0	0	7	50	252	71581551	71581887	337	NA	3.17803546168059e-59
cg19632760	1.31111282705e-17	8	71581729	q	XKR9	5'UTR_shore	0	0	80	158	252	71581551	71581887	337	NA	3.17803546168059e-59
cg08322240	1.28645425067e-17	8	77595295	q	ZFHX4	5'UTR_shore	0	0	26	158	253	77595137	77595517	381	NA	3.30056703726678e-48
cg08322102	1.28645425067e-17	8	77595321	q	ZFHX4	5'UTR_shore	0	0	26	158	253	77595137	77595517	381	NA	3.30056703726678e-48
cg25662926	1.28645425067e-17	8	77595359	q	ZFHX4	5'UTR_shore	0	0	38	158	253	77595137	77595517	381	NA	3.30056703726678e-48
cg11225528	8.46980175659e-16	8	80803207	q	NA	IGR_shore	0	0	91	195	254	80803012	80803560	549	NA	8.2583455625406e-58
cg27127903	1.28645425067e-17	8	80803298	q	NA	IGR_shore	0	0	67	195	254	80803012	80803560	549	NA	8.2583455625406e-58
cg06107816	7.05537829526e-16	8	80803365	q	NA	IGR_shore	0	0	67	195	254	80803012	80803560	549	NA	8.2583455625406e-58
cg06343149	1.35747926109e-17	8	80803526	q	NA	IGR_shore	0	0	161	195	254	80803012	80803560	549	NA	8.2583455625406e-58
cg16172099	5.63757288287e-16	8	103750821	q	NA	IGR_shore	0	0	83	195	256	103750626	103751016	391	NA	1.6800587210611e-58
cg09129067	5.63757288287e-16	8	103750904	q	NA	IGR_island	0	0	83	80	256	103750626	103751016	391	NA	1.6800587210611e-58
cg23958704	1.28645425067e-17	8	103750999	q	NA	IGR_island	0	0	7	80	256	103750626	103751016	391	NA	1.6800587210611e-58
cg05288172	5.63757288287e-16	8	103751006	q	NA	IGR_island	0	0	7	80	256	103750626	103751016	391	NA	1.6800587210611e-58
cg15333967	1.1226146627e-15	8	112347287	q	NA	IGR_none	0	0	170	655	257	112346632	112348191	1560	NA	4.57140807617224e-42
cg11472951	6.21306183012e-16	8	112347457	q	NA	IGR_none	0	0	79	655	257	112346632	112348191	1560	NA	4.57140807617224e-42
cg07751298	5.65134017237e-16	8	112347536	q	NA	IGR_none	0	0	79	655	257	112346632	112348191	1560	NA	4.57140807617224e-42
cg05290695	1.11729595315e-15	8	119634602	q	SAMD12	TSS1500_shore	0	0	10	76	258	119634526	119634710	185	NA	3.92170342846942e-44
cg16659043	5.63757288287e-16	8	119634612	q	SAMD12	TSS1500_shore	0	0	10	76	258	119634526	119634710	185	NA	3.92170342846942e-44
cg15448829	1.39897513762e-17	8	119634634	q	SAMD12	TSS1500_shore	0	0	22	76	258	119634526	119634710	185	NA	3.92170342846942e-44
cg14338425	1.28645425067e-17	8	120220799	q	MAL2	1stExon_island	0	0	57	53	259	120220781	120220931	151	NA	4.60002282405112e-46
cg02225716	1.28845172246e-17	8	120220856	q	MAL2	Body_island	0	0	26	75	259	120220781	120220931	151	NA	4.60002282405112e-46
cg06822816	5.63757288287e-16	8	120220882	q	MAL2	Body_island	0	0	26	75	259	120220781	120220931	151	NA	4.60002282405112e-46
cg02623050	5.95239223201e-16	8	127569581	q	FAM84B	Body_island	0	0	61	75	260	127569506	127569727	222	NA	1.78554027868063e-50
cg13528935	1.28645425067e-17	8	127569642	q	FAM84B	5'UTR_island	0	0	8	50	260	127569506	127569727	222	NA	1.78554027868063e-50
cg05048159	1.09942983889e-15	8	127569650	q	FAM84B	5'UTR_island	0	0	8	50	260	127569506	127569727	222	NA	1.78554027868063e-50
cg03959515	1.28645425067e-17	8	127569677	q	FAM84B	5'UTR_island	0	0	27	50	260	127569506	127569727	222	NA	1.78554027868063e-50
cg13832290	5.63757288287e-16	9	35649906	p	SIT1	Body_shelf	0	0	620	675	261	35649231	35651236	2006	NA	1.14367043238476e-43
cg13876315	6.85176455333e-16	9	35650526	p	SIT1	Body_shelf	0	0	35	675	261	35649231	35651236	2006	NA	1.14367043238476e-43
cg15518883	5.63757288287e-16	9	35650561	p	SIT1	Body_shelf	0	0	35	675	261	35649231	35651236	2006	NA	1.14367043238476e-43
cg01573089	0.539350437887	10	696063	p	DIP2C	Body_none	0	0	258	382	262	695939	696738	800	NA	4.11821629212199e-17
cg12753366	5.95316273458e-16	10	696321	p	DIP2C	Body_none	0	0	11	382	262	695939	696738	800	NA	4.11821629212199e-17
cg14121234	5.95316273458e-16	10	696332	p	DIP2C	Body_none	0	0	11	382	262	695939	696738	800	NA	4.11821629212199e-17
cg22656048	7.535998172e-16	10	696356	p	DIP2C	Body_none	0	0	24	382	262	695939	696738	800	NA	4.11821629212199e-17
cg19402603	1.28645425067e-17	10	3057951	p	NA	IGR_none	0	0	32	655	263	3057296	3058678	1383	NA	1.69773232388107e-46
cg23814734	1.28645425067e-17	10	3057983	p	NA	IGR_none	0	0	32	655	263	3057296	3058678	1383	NA	1.69773232388107e-46
cg10668569	8.50006109721e-16	10	3058023	p	NA	IGR_none	0	0	40	655	263	3057296	3058678	1383	NA	1.69773232388107e-46
cg17891011	1.32208667261e-17	10	8096152	p	FLJ45983	TSS1500_island	0	0	2	21	264	8096131	8096340	210	NA	1.56924588142286e-88
cg04641787	6.43383134994e-16	10	8096154	p	FLJ45983	TSS1500_island	0	0	2	21	264	8096131	8096340	210	NA	1.56924588142286e-88
cg18738647	5.63757288287e-16	10	8096158	p	FLJ45983	TSS1500_island	0	0	4	21	264	8096131	8096340	210	NA	1.56924588142286e-88
cg13431023	6.24026967907e-16	10	8096220	p	FLJ45983	TSS1500_island	0	0	62	21	264	8096131	8096340	210	NA	1.56924588142286e-88
cg09728012	5.63757288287e-16	10	8096305	p	FLJ45983	TSS1500_island	0	0	6	21	264	8096131	8096340	210	NA	1.56924588142286e-88
cg24647276	5.63757288287e-16	10	8096311	p	FLJ45983	TSS1500_island	0	0	6	21	264	8096131	8096340	210	NA	1.56924588142286e-88
cg05356738	5.63757288287e-16	10	8096319	p	FLJ45983	TSS1500_island	0	0	8	21	264	8096131	8096340	210	NA	1.56924588142286e-88
cg01522692	1.06077603146e-15	10	8117015	p	GATA3	3'UTR_none	0	0	11	2006	265	8115009	8119070	4062	NA	1.52745480198411e-56
cg07989490	2.02680254109e-15	10	8117026	p	GATA3	3'UTR_none	0	0	11	2006	265	8115009	8119070	4062	NA	1.52745480198411e-56
cg23687654	7.92374176952e-16	10	8117064	p	GATA3	3'UTR_none	0	0	38	2006	265	8115009	8119070	4062	NA	1.52745480198411e-56
cg04249642	0.106586115964	10	8117354	p	NA	IGR_none	0	0	113	655	265	8115009	8119070	4062	NA	1.52745480198411e-56
cg07441319	6.00907617787e-16	10	8117467	p	NA	IGR_none	0	0	41	655	265	8115009	8119070	4062	NA	1.52745480198411e-56
cg03479211	9.94116589608e-16	10	8117508	p	NA	IGR_none	0	0	41	655	265	8115009	8119070	4062	NA	1.52745480198411e-56
cg27041794	8.21128595095e-16	10	11059708	p	CUGBP2	Body_island	0	0	10	75	266	11059633	11059808	176	NA	7.66108322926474e-56
cg26328510	1.34295175242e-17	10	11059718	p	CUGBP2	Body_island	0	0	7	75	266	11059633	11059808	176	NA	7.66108322926474e-56
cg03813164	1.49502722282e-15	10	11059725	p	CUGBP2	Body_island	0	0	7	75	266	11059633	11059808	176	NA	7.66108322926474e-56
cg11472279	5.95316273458e-16	10	11059733	p	CUGBP2	Body_island	0	0	8	75	266	11059633	11059808	176	NA	7.66108322926474e-56
cg23011788	5.64683952901e-16	10	14050305	p	FRMD4A	Body_none	0	0	150	382	267	14049923	14050903	981	NA	1.78426181894231e-57
cg16241033	5.63757288287e-16	10	14050455	p	FRMD4A	Body_none	0	0	24	382	267	14049923	14050903	981	NA	1.78426181894231e-57
cg05888872	1.28645425067e-17	10	14050479	p	FRMD4A	Body_none	0	0	24	382	267	14049923	14050903	981	NA	1.78426181894231e-57
cg02101203	6.22213331327e-16	10	14050521	p	FRMD4A	Body_none	0	0	42	382	267	14049923	14050903	981	NA	1.78426181894231e-57
cg24488891	5.63757288287e-16	10	25464132	p	LOC100128811	Body_island	0	0	7	75	268	25464121	25464271	151	NA	1.2424808154503e-38
cg23805357	0.1273162032	10	25464139	p	LOC100128811	Body_island	0	0	7	75	268	25464121	25464271	151	NA	1.2424808154503e-38
cg24997896	1.35773272126e-17	10	25464196	p	LOC100128811	Body_island	0	0	57	75	268	25464121	25464271	151	NA	1.2424808154503e-38
cg06967120	5.71069305889e-16	10	25464259	p	LOC100128811	Body_island	0	0	63	75	268	25464121	25464271	151	NA	1.2424808154503e-38
cg11825621	1.28645425067e-17	10	28034792	p	MKX	TSS200_island	0	0	2	6	269	28034786	28034803	18	NA	6.36559232315476e-46
cg16033053	1.28645425067e-17	10	28034794	p	MKX	TSS200_island	0	0	2	6	269	28034786	28034803	18	NA	6.36559232315476e-46
cg08696727	5.72897323647e-16	10	28034797	p	MKX	TSS200_island	0	0	3	6	269	28034786	28034803	18	NA	6.36559232315476e-46
cg05588334	1.45527387813e-17	10	38645346	p	HSD17B7P2	Body_island	0	0	30	75	270	38645271	38645525	255	NA	1.18491828903907e-56
cg03665457	5.63757288287e-16	10	38645376	p	HSD17B7P2	Body_island	0	0	2	75	270	38645271	38645525	255	NA	1.18491828903907e-56
cg14646974	5.63757288287e-16	10	38645378	p	HSD17B7P2	Body_island	0	0	2	75	270	38645271	38645525	255	NA	1.18491828903907e-56
cg23084528	1.28645425067e-17	10	38645450	p	HSD17B7P2	Body_island	0	0	72	75	270	38645271	38645525	255	NA	1.18491828903907e-56
cg16459519	5.71328474478e-16	10	46970584	q	SYT15	1stExon_island	0	0	10	53	271	46970531	46970647	117	NA	1.30108894783514e-44
cg12499130	1.29846175323e-17	10	46970594	q	SYT15	1stExon_island	0	0	10	53	271	46970531	46970647	117	NA	1.30108894783514e-44
cg09373037	5.63757288287e-16	10	46970625	q	SYT15	TSS200_island	0	0	31	6	271	46970531	46970647	117	NA	1.30108894783514e-44
cg24073466	6.82272934894e-16	10	60937031	q	PHYHIPL	Body_island	0	0	10	75	273	60936956	60937123	168	NA	1.97877438700276e-43
cg06879152	1.07719448726e-15	10	60937041	q	PHYHIPL	Body_island	0	0	7	75	273	60936956	60937123	168	NA	1.97877438700276e-43
cg01037890	5.63757288287e-16	10	60937048	q	PHYHIPL	Body_island	0	0	7	75	273	60936956	60937123	168	NA	1.97877438700276e-43
cg24760597	5.71879371365e-16	10	61828486	q	ANK3	Body_none	0	0	25	382	274	61828104	61828903	800	NA	1.9362824341974e-43
cg19109397	1.05874314225e-15	10	61828511	q	ANK3	Body_none	0	0	10	382	274	61828104	61828903	800	NA	1.9362824341974e-43
cg15647266	6.62784032121e-16	10	61828521	q	ANK3	Body_none	0	0	10	382	274	61828104	61828903	800	NA	1.9362824341974e-43
cg10445453	5.63757288287e-16	10	72432540	q	ADAMTS14	TSS200_island	0	0	2	6	275	72432520	72432626	107	NA	4.9170423242716e-53
cg10975049	5.63757288287e-16	10	72432542	q	ADAMTS14	TSS200_island	0	0	2	6	275	72432520	72432626	107	NA	4.9170423242716e-53
cg24427089	5.63757288287e-16	10	72432550	q	ADAMTS14	TSS200_island	0	0	2	6	275	72432520	72432626	107	NA	4.9170423242716e-53
cg02503850	0.0175712704629	10	72432552	q	ADAMTS14	TSS200_island	0	0	2	6	275	72432520	72432626	107	NA	4.9170423242716e-53
cg14612544	5.63757288287e-16	10	72432573	q	ADAMTS14	1stExon_island	0	0	21	53	275	72432520	72432626	107	NA	4.9170423242716e-53
cg26740856	1.28793636511e-17	10	77163316	q	C10orf41	Body_island	0	0	67	75	276	77163308	77163476	169	NA	2.74975483020104e-56
cg18510056	5.64601544272e-16	10	77163383	q	C10orf41	Body_island	0	0	14	75	276	77163308	77163476	169	NA	2.74975483020104e-56
cg10284973	5.63757288287e-16	10	77163397	q	C10orf41	Body_island	0	0	4	75	276	77163308	77163476	169	NA	2.74975483020104e-56
cg01431972	1.06671746166e-15	10	77163401	q	C10orf41	Body_island	0	0	4	75	276	77163308	77163476	169	NA	2.74975483020104e-56
cg09573389	5.63757288287e-16	10	82167757	q	C10orf58	TSS1500_shore	0	0	7	76	277	82167681	82167850	170	NA	1.92264065865397e-42
cg27268110	5.63757288287e-16	10	82167764	q	C10orf58	TSS1500_shore	0	0	7	76	277	82167681	82167850	170	NA	1.92264065865397e-42
cg03623770	1.29666183518e-17	10	82167774	q	C10orf58	TSS1500_shore	0	0	10	76	277	82167681	82167850	170	NA	1.92264065865397e-42
cg23076299	1.46506269591e-15	10	85954312	q	PCDH21	TSS1500_island	0	0	4	21	278	85954291	85954333	43	NA	2.02178214310598e-39
cg11591516	7.03637072408e-16	10	85954316	q	PCDH21	TSS200_island	0	0	4	6	278	85954291	85954333	43	NA	2.02178214310598e-39
cg16678602	7.05353271798e-16	10	85954331	q	PCDH21	TSS200_island	0	0	15	6	278	85954291	85954333	43	NA	2.02178214310598e-39
cg09186006	6.62145659724e-16	10	91295299	q	SLC16A12	1stExon_island	0	0	18	53	279	91295246	91295352	107	NA	8.5534074685093e-52
cg11960629	6.78317104756e-16	10	91295317	q	SLC16A12	TSS200_island	0	0	18	6	279	91295246	91295352	107	NA	8.5534074685093e-52
cg12005098	7.1394297186e-16	10	91295338	q	SLC16A12	TSS200_island	0	0	8	6	279	91295246	91295352	107	NA	8.5534074685093e-52
cg11832210	7.06482930599e-16	10	91295346	q	SLC16A12	TSS200_island	0	0	8	6	279	91295246	91295352	107	NA	8.5534074685093e-52
cg14689537	6.99216345224e-16	10	94450866	q	HHEX	Body_shore	0	0	128	175	280	94450691	94451191	501	NA	5.3609885935213e-43
cg18599843	5.95316273458e-16	10	94450994	q	HHEX	Body_shore	0	0	22	175	280	94450691	94451191	501	NA	5.3609885935213e-43
cg24787755	5.63757288287e-16	10	94451016	q	HHEX	Body_shore	0	0	22	175	280	94450691	94451191	501	NA	5.3609885935213e-43
cg25170591	5.95316273458e-16	10	103881062	q	LDB1	TSS1500_shore	0	0	6	76	281	103880986	103881183	198	NA	1.07989801144209e-43
cg26412532	6.0341645225e-16	10	103881068	q	LDB1	TSS1500_shore	0	0	6	76	281	103880986	103881183	198	NA	1.07989801144209e-43
cg15444597	5.63757288287e-16	10	103881107	q	LDB1	TSS1500_shore	0	0	39	76	281	103880986	103881183	198	NA	1.07989801144209e-43
cg12941161	5.71879371365e-16	10	112290002	q	NA	IGR_island	0	0	53	80	282	112289975	112290192	218	NA	5.62899595473749e-51
cg00523450	5.72897323647e-16	10	112290055	q	NA	IGR_island	0	0	53	80	282	112289975	112290192	218	NA	5.62899595473749e-51
cg20698862	5.63757288287e-16	10	112290112	q	NA	IGR_island	0	0	57	80	282	112289975	112290192	218	NA	5.62899595473749e-51
cg05141574	6.89320187205e-16	10	112290177	q	NA	IGR_island	0	0	21	80	282	112289975	112290192	218	NA	5.62899595473749e-51
cg11567046	7.34855196725e-16	10	131575351	q	NA	IGR_shelf	0	0	886	1676	284	131573675	131577027	3353	NA	3.48195226999592e-31
cg02938690	0.377911388695	10	131576237	q	NA	IGR_shore	0	0	652	195	284	131573675	131577027	3353	NA	3.48195226999592e-31
cg25345625	7.15282662092e-16	10	131576889	q	NA	IGR_shore	0	0	7	195	284	131573675	131577027	3353	NA	3.48195226999592e-31
cg08715430	8.14736910719e-16	10	131576896	q	NA	IGR_shore	0	0	7	195	284	131573675	131577027	3353	NA	3.48195226999592e-31
cg06163425	5.71328474478e-16	10	131761150	q	EBF3	Body_shore	0	0	31	175	285	131760975	131761325	351	NA	1.38160885739231e-28
cg07525420	0.405660433472	10	131761181	q	EBF3	Body_island	0	0	3	75	285	131760975	131761325	351	NA	1.38160885739231e-28
cg13916885	0.522108774575	10	131761184	q	EBF3	Body_island	0	0	3	75	285	131760975	131761325	351	NA	1.38160885739231e-28
cg14737286	5.63757288287e-16	10	131761206	q	EBF3	Body_island	0	0	22	75	285	131760975	131761325	351	NA	1.38160885739231e-28
cg26137940	5.71069305889e-16	10	131761302	q	EBF3	Body_island	0	0	84	75	285	131760975	131761325	351	NA	1.38160885739231e-28
cg22586726	1.28645425067e-17	10	134150542	q	LRRC27	Body_none	0	0	25	382	286	134150160	134151142	983	NA	1.89272056836909e-46
cg07119315	1.28645425067e-17	10	134150567	q	LRRC27	Body_none	0	0	25	382	286	134150160	134151142	983	NA	1.89272056836909e-46
cg05951994	2.02091927254e-17	10	134150760	q	LRRC27	Body_none	0	0	193	382	286	134150160	134151142	983	NA	1.89272056836909e-46
cg03801043	7.43573145047e-16	10	134890052	q	NA	IGR_shore	0	0	19	195	290	134889857	134890287	431	NA	5.79136699607261e-42
cg17484771	6.03053051633e-16	10	134890071	q	NA	IGR_shore	0	0	19	195	290	134889857	134890287	431	NA	5.79136699607261e-42
cg17271030	7.42853179247e-16	10	134890092	q	NA	IGR_shore	0	0	21	195	290	134889857	134890287	431	NA	5.79136699607261e-42
cg24723559	5.63757288287e-16	10	134991979	q	KNDC1	Body_shore	0	0	51	175	291	134991804	134992255	452	NA	4.76133829655462e-45
cg14002159	1.28645425067e-17	10	134992030	q	KNDC1	Body_shore	0	0	50	175	291	134991804	134992255	452	NA	4.76133829655462e-45
cg03580836	8.05140076626e-16	10	134992080	q	KNDC1	Body_shore	0	0	50	175	291	134991804	134992255	452	NA	4.76133829655462e-45
cg08726248	1.28645425067e-17	11	637032	p	DRD4	TSS1500_island	0	0	3	21	292	637011	637059	49	NA	5.70525778738192e-46
cg23501406	1.28645425067e-17	11	637035	p	DRD4	TSS1500_island	0	0	3	21	292	637011	637059	49	NA	5.70525778738192e-46
cg15861585	1.28645425067e-17	11	637038	p	DRD4	TSS1500_island	0	0	3	21	292	637011	637059	49	NA	5.70525778738192e-46
cg18140683	9.14147276447e-16	11	2950620	p	PHLDA2	5'UTR_island	0	0	12	50	299	2950570	2950688	119	NA	1.06914829464172e-42
cg01505590	5.63757288287e-16	11	2950632	p	PHLDA2	5'UTR_island	0	0	6	50	299	2950570	2950688	119	NA	1.06914829464172e-42
cg16112844	5.63757288287e-16	11	2950638	p	PHLDA2	5'UTR_island	0	0	6	50	299	2950570	2950688	119	NA	1.06914829464172e-42
cg16096796	1.28645425067e-17	11	8290295	p	NA	IGR_island	0	0	13	80	300	8290215	8290401	187	NA	5.52277798622352e-45
cg20555682	5.63757288287e-16	11	8290308	p	NA	IGR_island	0	0	13	80	300	8290215	8290401	187	NA	5.52277798622352e-45
cg21204804	1.28645425067e-17	11	8290321	p	NA	IGR_island	0	0	13	80	300	8290215	8290401	187	NA	5.52277798622352e-45
cg23100152	5.63757288287e-16	11	10472156	p	AMPD3	TSS200_island	0	0	3	6	301	10472150	10472167	18	NA	3.89237741896731e-43
cg12318400	5.63757288287e-16	11	10472159	p	AMPD3	TSS200_island	0	0	2	6	301	10472150	10472167	18	NA	3.89237741896731e-43
cg16652651	6.83758957721e-16	11	10472161	p	AMPD3	TSS200_island	0	0	2	6	301	10472150	10472167	18	NA	3.89237741896731e-43
cg11827910	5.63757288287e-16	11	31825756	p	PAX6	Body_island	0	0	36	75	302	31825717	31825867	151	NA	1.42452504410479e-43
cg20014398	5.63757288287e-16	11	31825792	p	PAX6	Body_island	0	0	36	75	302	31825717	31825867	151	NA	1.42452504410479e-43
cg11128216	5.80284195603e-16	11	31825833	p	PAX6	Body_island	0	0	41	75	302	31825717	31825867	151	NA	1.42452504410479e-43
cg18321548	1.28645425067e-17	11	44332624	p	ALX4	TSS1500_island	0	0	12	21	303	44332615	44332657	43	NA	5.39588680313642e-44
cg04367345	5.63757288287e-16	11	44332636	p	ALX4	TSS1500_island	0	0	12	21	303	44332615	44332657	43	NA	5.39588680313642e-44
cg00268840	6.89320187205e-16	11	44332653	p	ALX4	TSS1500_island	0	0	17	21	303	44332615	44332657	43	NA	5.39588680313642e-44
cg21673240	5.63757288287e-16	11	45672529	p	CHST1	5'UTR_shore	0	0	7	158	304	45672371	45672713	343	NA	6.42378084090336e-28
cg01682455	5.95316273458e-16	11	45672536	p	CHST1	5'UTR_shore	0	0	7	158	304	45672371	45672713	343	NA	6.42378084090336e-28
cg05465059	0.0217397162941	11	45672555	p	CHST1	5'UTR_shore	0	0	19	158	304	45672371	45672713	343	NA	6.42378084090336e-28
cg17330838	5.63757288287e-16	11	57267101	q	SLC43A1	Body_island	0	0	19	75	305	57267045	57267256	212	NA	7.58721013732548e-40
cg26418434	5.63757288287e-16	11	57267120	q	SLC43A1	Body_island	0	0	19	75	305	57267045	57267256	212	NA	7.58721013732548e-40
cg00089550	0.0362087262194	11	57267181	q	SLC43A1	Body_island	0	0	61	75	305	57267045	57267256	212	NA	7.58721013732548e-40
cg02680086	5.63757288287e-16	11	57267244	q	SLC43A1	Body_island	0	0	63	75	305	57267045	57267256	212	NA	7.58721013732548e-40
cg14378925	7.60468753812e-16	11	64635728	q	EHD1	Body_none	0	0	46	382	306	64635346	64636228	883	NA	2.13835424221694e-43
cg07019638	1.07303027822e-15	11	64635774	q	EHD1	Body_none	0	0	46	382	306	64635346	64636228	883	NA	2.13835424221694e-43
cg04038246	5.63757288287e-16	11	64635846	q	EHD1	Body_none	0	0	72	382	306	64635346	64636228	883	NA	2.13835424221694e-43
cg25174111	5.63757288287e-16	11	65631880	q	MUS81	Body_shelf	0	0.33	1673	675	307	65631547	65635559	4013	NA	5.25568635285277e-43
cg05179501	6.72505900494e-16	11	65633553	q	MUS81	3'UTR_none	0	0	530	2006	307	65631547	65635559	4013	NA	5.25568635285277e-43
cg02347989	6.7096230171e-16	11	65634083	q	EFEMP2	3'UTR_none	0	0	530	2006	307	65631547	65635559	4013	NA	5.25568635285277e-43
cg14042308	5.63757288287e-16	11	66104468	q	RIN1	TSS1500_shelf	0	0	13	131	308	66104337	66104616	280	NA	4.06248955519763e-44
cg23220439	1.3298528233e-17	11	66104481	q	RIN1	TSS1500_shelf	0	0	4	131	308	66104337	66104616	280	NA	4.06248955519763e-44
cg14562054	7.57637181375e-16	11	66104485	q	RIN1	TSS1500_shelf	0.01	0	4	131	308	66104337	66104616	280	NA	4.06248955519763e-44
cg05516272	5.95316273458e-16	11	66311334	q	ZDHHC24	Body_shore	0	0	14	175	309	66311159	66311597	439	NA	1.23712387136759e-44
cg07977202	1.28645425067e-17	11	66311348	q	ZDHHC24	Body_shore	0	0	14	175	309	66311159	66311597	439	NA	1.23712387136759e-44
cg07165756	1.16530924185e-15	11	66311422	q	ZDHHC24	Body_shore	0	0	74	175	309	66311159	66311597	439	NA	1.23712387136759e-44
cg05743713	5.63757288287e-16	11	66885240	q	KDM2A	TSS1500_shore	0	0	36	76	310	66885164	66885316	153	NA	5.15808037698124e-45
cg21293464	1.28645425067e-17	11	66885276	q	KDM2A	TSS1500_island	0	0	5	21	310	66885164	66885316	153	NA	5.15808037698124e-45
cg05038268	1.28645425067e-17	11	66885281	q	KDM2A	TSS1500_island	0	0	5	21	310	66885164	66885316	153	NA	5.15808037698124e-45
cg06341100	1.51109311018e-17	11	68138908	q	LRP5	Body_none	0	0	213	382	311	68138526	68139615	1090	NA	3.9201406100359e-44
cg00464927	7.16054527599e-16	11	68139121	q	LRP5	Body_none	0	0	112	382	311	68138526	68139615	1090	NA	3.9201406100359e-44
cg13738327	5.7252958845e-16	11	68139233	q	LRP5	Body_none	0	0	112	382	311	68138526	68139615	1090	NA	3.9201406100359e-44
cg08632909	1.28645425067e-17	11	70048796	q	FADD	TSS1500_shore	0	0	5	76	313	70048720	70048928	209	NA	1.99839679971638e-58
cg06106599	5.7180574509e-16	11	70048801	q	FADD	TSS1500_shore	0	0	5	76	313	70048720	70048928	209	NA	1.99839679971638e-58
cg26004810	8.78698742493e-16	11	70048845	q	FADD	TSS1500_shore	0	0	7	76	313	70048720	70048928	209	NA	1.99839679971638e-58
cg19679397	5.63757288287e-16	11	70048852	q	FADD	TSS1500_shore	0	0	7	76	313	70048720	70048928	209	NA	1.99839679971638e-58
cg08442798	1.28645425067e-17	11	72388033	q	NA	IGR_none	0	0	154	655	316	72387378	72388937	1560	NA	1.1535675026166e-44
cg05957169	1.28645425067e-17	11	72388187	q	NA	IGR_none	0	0	95	655	316	72387378	72388937	1560	NA	1.1535675026166e-44
cg12243078	1.28645425067e-17	11	72388282	q	NA	IGR_none	0	0	95	655	316	72387378	72388937	1560	NA	1.1535675026166e-44
cg01253160	1.38112868519e-15	11	124747172	q	ROBO3	Body_shore	0	0	72	175	318	124746997	124747438	442	NA	1.20580346368123e-10
cg17272642	0.032578040088	11	124747244	q	ROBO3	Body_shore	0	0	19	175	318	124746997	124747438	442	NA	1.20580346368123e-10
cg02940147	0.00879476287762	11	124747263	q	ROBO3	Body_shore	0	0	19	175	318	124746997	124747438	442	NA	1.20580346368123e-10
cg23727983	1.28645425067e-17	11	125774082	q	DDX25	TSS200_shore	0	0	8	13	319	125774069	125774105	37	NA	3.46572633821793e-44
cg04609163	5.63757288287e-16	11	125774090	q	DDX25	TSS200_shore	0	0	2	13	319	125774069	125774105	37	NA	3.46572633821793e-44
cg01736784	5.63757288287e-16	11	125774092	q	DDX25	TSS200_shore	0	0	2	13	319	125774069	125774105	37	NA	3.46572633821793e-44
cg15585794	5.63757288287e-16	11	131780329	q	NTM	TSS1500_island	0	0	3	21	320	131780308	131780374	67	NA	1.17529399923418e-52
cg20881910	5.63757288287e-16	11	131780332	q	NTM	TSS1500_island	0	0	2	21	320	131780308	131780374	67	NA	1.17529399923418e-52
cg23699196	1.28645425067e-17	11	131780334	q	NTM	TSS1500_island	0	0	2	21	320	131780308	131780374	67	NA	1.17529399923418e-52
cg06874656	5.63757288287e-16	11	131780353	q	NTM	TSS1500_island	0	0	4	21	320	131780308	131780374	67	NA	1.17529399923418e-52
cg24284973	5.63757288287e-16	11	131780357	q	NTM	TSS1500_island	0	0	4	21	320	131780308	131780374	67	NA	1.17529399923418e-52
cg10700424	1.28645425067e-17	11	134201952	q	GLB1L2	1stExon_island	0	0	2	53	321	134201899	134202046	148	NA	3.47506002022317e-46
cg07759394	5.63757288287e-16	11	134201954	q	GLB1L2	1stExon_island	0	0	2	53	321	134201899	134202046	148	NA	3.47506002022317e-46
cg15391574	1.28645425067e-17	11	134201993	q	GLB1L2	1stExon_island	0	0	39	53	321	134201899	134202046	148	NA	3.47506002022317e-46
cg17525411	6.77646354567e-16	12	7341580	p	PEX5	TSS1500_shore	0	0	49	76	322	7341504	7341720	217	NA	1.94337472075993e-43
cg22812457	6.34687051253e-16	12	7341629	p	PEX5	TSS1500_shore	0	0	15	76	322	7341504	7341720	217	NA	1.94337472075993e-43
cg22503354	9.25481075479e-16	12	7341644	p	PEX5	TSS1500_shore	0	0	15	76	322	7341504	7341720	217	NA	1.94337472075993e-43
cg03247389	5.63757288287e-16	12	10366439	p	GABARAPL1	Body_shore	0	0	61	175	323	10366264	10366741	478	NA	4.23503252310042e-46
cg13014531	1.28645425067e-17	12	10366500	p	GABARAPL1	Body_shore	0	0	61	175	323	10366264	10366741	478	NA	4.23503252310042e-46
cg22699500	1.28645425067e-17	12	10366566	p	GABARAPL1	Body_shore	0	0	66	175	323	10366264	10366741	478	NA	4.23503252310042e-46
cg09440289	5.63757288287e-16	12	15475990	p	PTPRO	Body_shore	0	0	38	175	324	15475815	15476260	446	NA	9.78076493057296e-42
cg09470640	2.23811495709e-15	12	15476028	p	PTPRO	Body_shore	0	0	38	175	324	15475815	15476260	446	NA	9.78076493057296e-42
cg24053587	8.97110749703e-16	12	15476085	p	PTPRO	Body_shore	0	0	57	175	324	15475815	15476260	446	NA	9.78076493057296e-42
cg13532571	2.19554675105e-15	12	25404300	p	KRAS	TSS1500_none	0	0	14	114	326	25404186	25404435	250	NA	2.60258237044526e-44
cg20199655	7.22997161717e-16	12	25404314	p	KRAS	TSS1500_none	0	0	7	114	326	25404186	25404435	250	NA	2.60258237044526e-44
cg09908986	1.47562132323e-17	12	25404321	p	KRAS	TSS1500_none	0	0	7	114	326	25404186	25404435	250	NA	2.60258237044526e-44
cg20092892	1.65439558161e-17	12	52258077	q	NA	IGR_island	0	0	86	80	327	52257968	52258459	492	NA	1.66715624203043e-45
cg07113199	5.63757288287e-16	12	52258163	q	NA	IGR_shore	0	0	86	195	327	52257968	52258459	492	NA	1.66715624203043e-45
cg02392696	1.28645425067e-17	12	52258264	q	NA	IGR_shore	0	0	101	195	327	52257968	52258459	492	NA	1.66715624203043e-45
cg00625776	5.63757288287e-16	12	53297384	q	KRT8	Body_shore	0	0	59	175	328	53297209	53297559	351	NA	1.45564679695948e-42
cg07145683	9.09716436142e-16	12	53297443	q	KRT8	Body_island	0	0	59	75	328	53297209	53297559	351	NA	1.45564679695948e-42
cg10624054	1.28645425067e-17	12	53297547	q	KRT8	Body_island	0	0	104	75	328	53297209	53297559	351	NA	1.45564679695948e-42
cg04105511	1.28645425067e-17	12	54409207	q	HOXC4	TSS1500_shore	0	0	5	76	330	54409131	54409333	203	NA	4.1712207632665e-60
cg26019295	5.64683952901e-16	12	54409212	q	HOXC4	TSS1500_shore	0	0	5	76	330	54409131	54409333	203	NA	4.1712207632665e-60
cg18040878	5.63757288287e-16	12	54409229	q	HOXC4	TSS1500_shore	0	0	17	76	330	54409131	54409333	203	NA	4.1712207632665e-60
cg15660418	1.28645425067e-17	12	54409257	q	HOXC4	TSS1500_shore	0	0	28	76	330	54409131	54409333	203	NA	4.1712207632665e-60
cg08816590	1.28645425067e-17	12	54954337	q	PDE1B	TSS1500_none	0	0	59	114	332	54954223	54954514	292	NA	1.55480212514274e-46
cg07681579	1.28645425067e-17	12	54954396	q	PDE1B	TSS1500_none	0	0	4	114	332	54954223	54954514	292	NA	1.55480212514274e-46
cg00660843	6.08107307055e-16	12	54954400	q	PDE1B	TSS1500_none	0	0	4	114	332	54954223	54954514	292	NA	1.55480212514274e-46
cg12683929	5.63757288287e-16	12	56109593	q	BLOC1S1	TSS1500_shore	0	0	10	76	333	56109517	56109679	163	NA	1.17852030854911e-40
cg13558328	5.63757288287e-16	12	56109603	q	BLOC1S1	TSS1500_shore	0	0	10	76	333	56109517	56109679	163	NA	1.17852030854911e-40
cg04402803	1.28645425067e-17	12	56109624	q	BLOC1S1	TSS200_shore	0	0	21	13	333	56109517	56109679	163	NA	1.17852030854911e-40
cg24310319	1.35773272126e-17	12	65174206	q	NA	IGR_shore	0	0	169	195	334	65174011	65174401	391	NA	7.60696189220493e-45
cg27275851	5.95316273458e-16	12	65174375	q	NA	IGR_island	0	0	17	80	334	65174011	65174401	391	NA	7.60696189220493e-45
cg19529577	6.76051712336e-16	12	65174392	q	NA	IGR_island	0	0	17	80	334	65174011	65174401	391	NA	7.60696189220493e-45
cg03509412	1.28645425067e-17	12	65515021	q	WIF1	5'UTR_island	0	0	10	50	335	65514971	65515084	114	NA	2.45249848473832e-43
cg19427610	5.63757288287e-16	12	65515031	q	WIF1	5'UTR_island	0	0	3	50	335	65514971	65515084	114	NA	2.45249848473832e-43
cg26733786	1.28645425067e-17	12	65515034	q	WIF1	5'UTR_island	0	0	3	50	335	65514971	65515084	114	NA	2.45249848473832e-43
cg08480223	5.63757288287e-16	12	81331457	q	LIN7A	1stExon_island	0	0	12	53	336	81331404	81331539	136	NA	1.99094802224952e-43
cg17061244	5.63757288287e-16	12	81331469	q	LIN7A	1stExon_island	0	0	12	53	336	81331404	81331539	136	NA	1.99094802224952e-43
cg23441441	5.63757288287e-16	12	81331486	q	LIN7A	1stExon_island	0	0	17	53	336	81331404	81331539	136	NA	1.99094802224952e-43
cg06583108	1.28645425067e-17	12	85430029	q	TSPAN19	1stExon_none	0	0	94	118	337	85429911	85430147	237	NA	4.17439947026475e-45
cg01522826	5.63757288287e-16	12	85430123	q	TSPAN19	TSS200_none	0	0	22	24	337	85429911	85430147	237	NA	4.17439947026475e-45
cg13239252	5.64683952901e-16	12	85430145	q	TSPAN19	TSS200_none	0	0	22	24	337	85429911	85430147	237	NA	4.17439947026475e-45
cg21988041	8.37724460093e-16	12	104444060	q	GLT8D2	TSS200_none	0	0	54	24	338	104444014	104444250	237	NA	1.59731648903417e-43
cg18924222	5.63757288287e-16	12	104444128	q	GLT8D2	TSS1500_none	0	0	8	114	338	104444014	104444250	237	NA	1.59731648903417e-43
cg09809567	5.64683952901e-16	12	104444136	q	GLT8D2	TSS1500_none	0	0	8	114	338	104444014	104444250	237	NA	1.59731648903417e-43
cg27205904	5.63757288287e-16	12	104697514	q	TXNRD1	5'UTR_island	0	0	12	50	339	104697464	104697595	132	NA	3.28121362288717e-58
cg21234561	5.63757288287e-16	12	104697526	q	TXNRD1	5'UTR_island	0	0	6	50	339	104697464	104697595	132	NA	3.28121362288717e-58
cg26614816	5.63757288287e-16	12	104697532	q	TXNRD1	5'UTR_island	0	0	6	50	339	104697464	104697595	132	NA	3.28121362288717e-58
cg09477407	1.31920368441e-17	12	104697545	q	TXNRD1	5'UTR_island	0	0	13	50	339	104697464	104697595	132	NA	3.28121362288717e-58
cg03328639	1.28645425067e-17	12	123451280	q	ABCB9	5'UTR_shore	0	0	24	158	342	123451122	123451481	360	NA	7.11661838816054e-42
cg16139227	5.65196691052e-16	12	123451304	q	ABCB9	5'UTR_shore	0	0	19	158	342	123451122	123451481	360	NA	7.11661838816054e-42
cg22341471	1.28645425067e-17	12	123451323	q	ABCB9	5'UTR_shore	0	0	19	158	342	123451122	123451481	360	NA	7.11661838816054e-42
cg16562275	5.95316273458e-16	12	133481390	q	NA	IGR_shelf	0	0	76	1676	343	133479714	133483196	3483	NA	2.40607679002574e-43
cg07388347	5.63757288287e-16	12	133481466	q	NA	IGR_shelf	0	0	54	1676	343	133479714	133483196	3483	NA	2.40607679002574e-43
cg24427504	5.706014143e-16	12	133481520	q	NA	IGR_shelf	0	0	54	1676	343	133479714	133483196	3483	NA	2.40607679002574e-43
cg02012576	5.6970025568e-16	12	133485691	q	NA	IGR_island	0	0	74	80	344	133485570	133486051	482	NA	2.01892933705603e-44
cg09831026	1.32556505035e-17	12	133485765	q	NA	IGR_shore	0	0	74	195	344	133485570	133486051	482	NA	2.01892933705603e-44
cg03279164	1.38019041258e-15	12	133485856	q	NA	IGR_shore	0	0	91	195	344	133485570	133486051	482	NA	2.01892933705603e-44
cg20483324	1.01809306359e-15	13	46189838	q	FAM194B	5'UTR_none	0	0	45	229	345	46189609	46190067	459	NA	7.20630842916289e-57
cg07312701	9.07915809766e-16	13	46189883	q	FAM194B	TSS200_none	0	0	45	24	345	46189609	46190067	459	NA	7.20630842916289e-57
cg06215457	5.64148320076e-16	13	46190028	q	FAM194B	TSS200_none	0	0	9	24	345	46189609	46190067	459	NA	7.20630842916289e-57
cg20884298	1.28645425067e-17	13	46190037	q	FAM194B	TSS200_none	0	0	9	24	345	46189609	46190067	459	NA	7.20630842916289e-57
cg16863990	5.63757288287e-16	13	52980237	q	THSD1	5'UTR_island	0	0	25	50	347	52980187	52980314	128	NA	7.6306602068724e-45
cg04054012	1.28645425067e-17	13	52980262	q	THSD1	5'UTR_island	0	0	2	50	347	52980187	52980314	128	NA	7.6306602068724e-45
cg25402685	5.95316273458e-16	13	52980264	q	THSD1	5'UTR_island	0	0	2	50	347	52980187	52980314	128	NA	7.6306602068724e-45
cg01910869	5.95316273458e-16	13	78493182	q	EDNRB	TSS1500_island	0	0	21	21	348	78493182	78493334	153	NA	1.19690313557979e-130
cg19916212	7.21722931688e-16	13	78493203	q	EDNRB	TSS1500_island	0	0	2	21	348	78493182	78493334	153	NA	1.19690313557979e-130
cg23766591	5.95316273458e-16	13	78493205	q	EDNRB	TSS1500_island	0	0	2	21	348	78493182	78493334	153	NA	1.19690313557979e-130
cg23702615	5.7180574509e-16	13	78493215	q	EDNRB	TSS1500_island	0	0	10	21	348	78493182	78493334	153	NA	1.19690313557979e-130
cg18032190	6.49564412212e-16	13	78493229	q	EDNRB	TSS1500_island	0	0	14	21	348	78493182	78493334	153	NA	1.19690313557979e-130
cg24236409	1.28645425067e-17	13	78493282	q	EDNRB	TSS1500_island	0	0	12	21	348	78493182	78493334	153	NA	1.19690313557979e-130
cg12602112	1.40777367619e-17	13	78493294	q	EDNRB	TSS1500_island	0	0	3	21	348	78493182	78493334	153	NA	1.19690313557979e-130
cg19650157	1.28645425067e-17	13	78493297	q	EDNRB	TSS1500_island	0	0	3	21	348	78493182	78493334	153	NA	1.19690313557979e-130
cg13434989	1.28645425067e-17	13	78493305	q	EDNRB	TSS1500_island	0	0	8	21	348	78493182	78493334	153	NA	1.19690313557979e-130
cg10016380	6.29159701294e-16	13	78493313	q	EDNRB	TSS1500_island	0	0	8	21	348	78493182	78493334	153	NA	1.19690313557979e-130
cg17576288	7.05554252816e-16	13	79177877	q	POU4F1	TSS200_island	0	0	9	6	349	79177874	79177916	43	NA	7.32079790991916e-45
cg25682299	5.63757288287e-16	13	79177886	q	POU4F1	TSS200_island	0	0	9	6	349	79177874	79177916	43	NA	7.32079790991916e-45
cg17957186	2.41697754159e-17	13	79177895	q	POU4F1	TSS1500_island	0	0	9	21	349	79177874	79177916	43	NA	7.32079790991916e-45
cg14341579	1.28645425067e-17	13	110438906	q	IRS2	5'UTR_island	0	0	10	50	350	110438856	110438956	101	NA	1.70081931961956e-50
cg08057103	5.95316273458e-16	13	110438916	q	IRS2	TSS200_island	0	0	10	6	350	110438856	110438956	101	NA	1.70081931961956e-50
cg16976910	5.7180574509e-16	13	110438935	q	IRS2	TSS200_island	0	0	2	6	350	110438856	110438956	101	NA	1.70081931961956e-50
cg25802424	6.62348404378e-16	13	110438937	q	IRS2	TSS200_island	0	0	2	6	350	110438856	110438956	101	NA	1.70081931961956e-50
cg26140961	6.61549587762e-16	14	21121353	q	NA	IGR_none	0	0	182	655	352	21120698	21122219	1522	NA	2.97889472330329e-40
cg04285549	5.63757288287e-16	14	21121535	q	NA	IGR_none	0	0	29	655	352	21120698	21122219	1522	NA	2.97889472330329e-40
cg04176674	5.69750891543e-16	14	21121564	q	NA	IGR_none	0	0	29	655	352	21120698	21122219	1522	NA	2.97889472330329e-40
cg26310551	7.11787606618e-16	14	24780540	q	LTB4R2	Body_island	0	0	11	75	353	24780465	24780766	302	NA	1.19515187058957e-86
cg15364618	5.63757288287e-16	14	24780551	q	LTB4R2	Body_island	0	0	6	75	353	24780465	24780766	302	NA	1.19515187058957e-86
cg25576711	1.28645425067e-17	14	24780557	q	LTB4R2	Body_island	0	0	6	75	353	24780465	24780766	302	NA	1.19515187058957e-86
cg06796435	5.63757288287e-16	14	24780682	q	LTB4R2	Body_island	0	0	9	75	353	24780465	24780766	302	NA	1.19515187058957e-86
cg10193721	5.63757288287e-16	14	24780691	q	LTB4R2	Body_island	0	0	9	75	353	24780465	24780766	302	NA	1.19515187058957e-86
cg06823034	1.28845172246e-17	14	24780734	q	LTB4R	5'UTR_island	0	0	43	50	353	24780465	24780766	302	NA	1.19515187058957e-86
cg23475035	0.541601460451	14	54686184	q	NA	IGR_none	0	0	132	655	355	54686052	54687969	1918	NA	4.924098960828e-29
cg02126031	0.1865634111	14	54686316	q	NA	IGR_none	0	0	132	655	355	54686052	54687969	1918	NA	4.924098960828e-29
cg27265573	1.30973115128e-17	14	54686707	q	NA	IGR_none	0	0	126	655	355	54686052	54687969	1918	NA	4.924098960828e-29
cg15526035	5.63757288287e-16	14	54686833	q	NA	IGR_none	0	0	126	655	355	54686052	54687969	1918	NA	4.924098960828e-29
cg02054667	5.63757288287e-16	14	54687314	q	NA	IGR_none	0	0	481	655	355	54686052	54687969	1918	NA	4.924098960828e-29
cg01520924	1.28645425067e-17	14	65006170	q	HSPA2	TSS1500_shore	0	0	34	76	357	65006094	65006298	205	NA	9.45300305836485e-45
cg26357885	5.63757288287e-16	14	65006204	q	HSPA2	TSS1500_shore	0	0	18	76	357	65006094	65006298	205	NA	9.45300305836485e-45
cg26078793	5.95316273458e-16	14	65006222	q	HSPA2	TSS1500_shore	0	0	18	76	357	65006094	65006298	205	NA	9.45300305836485e-45
cg10876207	6.80937938992e-16	14	69726197	q	GALNTL1	TSS1500_shore	0	0	24	76	358	69726121	69726297	177	NA	8.38500461489719e-43
cg08271153	1.29228598771e-17	14	69726221	q	GALNTL1	TSS1500_shore	0	0	24	76	358	69726121	69726297	177	NA	8.38500461489719e-43
cg20937016	1.47350793347e-15	14	69726254	q	GALNTL1	TSS1500_island	0	0	33	21	358	69726121	69726297	177	NA	8.38500461489719e-43
cg22823236	6.31994468584e-16	14	70652710	q	SLC8A3	5'UTR_shelf	0	0	1009	1320	359	70651390	70654030	2641	NA	1.37236252177918e-56
cg10848272	5.69282451965e-16	14	70653719	q	SLC8A3	5'UTR_shore	0	0	200	158	359	70651390	70654030	2641	NA	1.37236252177918e-56
cg00890485	5.63757288287e-16	14	70653919	q	SLC8A3	5'UTR_shore	0	0	45	158	359	70651390	70654030	2641	NA	1.37236252177918e-56
cg23241781	5.63757288287e-16	14	70653964	q	SLC8A3	5'UTR_shore	0	0	45	158	359	70651390	70654030	2641	NA	1.37236252177918e-56
cg08112724	6.08813308942e-16	14	88788364	q	KCNK10	Body_shore	0	0	58	175	360	88788247	88788597	351	NA	7.30209808596637e-45
cg16780078	1.29611169449e-17	14	88788422	q	KCNK10	Body_shore	0	0	58	175	360	88788247	88788597	351	NA	7.30209808596637e-45
cg26033127	5.706014143e-16	14	88788545	q	KCNK10	Body_shore	0	0	123	175	360	88788247	88788597	351	NA	7.30209808596637e-45
cg26928080	5.95316273458e-16	14	95236825	q	GSC	TSS1500_shore	0	0	9	76	361	95236749	95236955	207	NA	1.20642165068395e-43
cg10771489	5.73537892947e-16	14	95236834	q	GSC	TSS1500_shore	0	0	9	76	361	95236749	95236955	207	NA	1.20642165068395e-43
cg06866686	5.63757288287e-16	14	95236879	q	GSC	TSS1500_shore	0	0	45	76	361	95236749	95236955	207	NA	1.20642165068395e-43
cg23114311	5.95316273458e-16	14	96180826	q	TCL1A	TSS1500_island	0	0	16	21	362	96180821	96180863	43	NA	3.4381186290456e-40
cg04313756	1.28645425067e-17	14	96180842	q	TCL1A	TSS1500_island	0	0	5	21	362	96180821	96180863	43	NA	3.4381186290456e-40
cg17717124	7.36821212192e-16	14	96180847	q	TCL1A	TSS1500_island	0	0	5	21	362	96180821	96180863	43	NA	3.4381186290456e-40
cg16256390	1.5381718648e-17	14	99712336	q	BCL11B	Body_island	0	0	33	75	363	99712261	99712455	195	NA	4.98758138925042e-44
cg06317348	5.63757288287e-16	14	99712369	q	BCL11B	Body_island	0.02	0	11	75	363	99712261	99712455	195	NA	4.98758138925042e-44
cg27043010	6.6910343208e-16	14	99712380	q	BCL11B	Body_island	0	0	11	75	363	99712261	99712455	195	NA	4.98758138925042e-44
cg07003632	5.63757288287e-16	14	100259329	q	EML1	TSS1500_island	0	0	12	21	364	100259320	100259362	43	NA	3.70427062742074e-41
cg14185025	5.63757288287e-16	14	100259341	q	EML1	TSS1500_island	0	0	11	21	364	100259320	100259362	43	NA	3.70427062742074e-41
cg10040196	1.28645425067e-17	14	100259352	q	EML1	TSS1500_island	0	0	11	21	364	100259320	100259362	43	NA	3.70427062742074e-41
cg09942166	8.6608298069e-16	14	101157915	q	NA	IGR_none	0	0	180	655	365	101157260	101158814	1555	NA	3.6239121496618e-27
cg15341866	7.07816704338e-16	14	101158095	q	NA	IGR_none	0	0	64	655	365	101157260	101158814	1555	NA	3.6239121496618e-27
cg23692500	7.78575767656e-16	14	101158159	q	NA	IGR_none	0	0	64	655	365	101157260	101158814	1555	NA	3.6239121496618e-27
cg03548062	0.730938296835	14	101158251	q	NA	IGR_none	0	0	92	655	365	101157260	101158814	1555	NA	3.6239121496618e-27
cg00288824	1.38178990082e-17	15	26108663	q	ATP10A	TSS1500_island	0	0	11	21	366	26108642	26108704	63	NA	2.20302471619247e-46
cg09984339	1.3229793803e-17	15	26108674	q	ATP10A	TSS1500_island	0	0	9	21	366	26108642	26108704	63	NA	2.20302471619247e-46
cg03307893	5.64683952901e-16	15	26108683	q	ATP10A	TSS1500_island	0	0	9	21	366	26108642	26108704	63	NA	2.20302471619247e-46
cg20005743	5.63757288287e-16	15	27111884	q	GABRA5	5'UTR_shore	0	0	109	158	367	27111835	27112151	317	NA	3.89512127472252e-45
cg18255240	1.28645425067e-17	15	27111993	q	GABRA5	5'UTR_shore	0	0	56	158	367	27111835	27112151	317	NA	3.89512127472252e-45
cg22523852	5.63757288287e-16	15	27112049	q	GABRA5	5'UTR_island	0	0	56	50	367	27111835	27112151	317	NA	3.89512127472252e-45
cg03024760	5.63757288287e-16	15	27215997	q	GABRG3	TSS1500_island	0	0	11	21	368	27215976	27216033	58	NA	1.78844712357686e-44
cg02281208	1.28645425067e-17	15	27216008	q	GABRG3	TSS1500_island	0	0	4	21	368	27215976	27216033	58	NA	1.78844712357686e-44
cg08182446	6.91800887361e-16	15	27216012	q	GABRG3	TSS1500_island	0	0	4	21	368	27215976	27216033	58	NA	1.78844712357686e-44
cg02532725	9.50538568905e-16	15	35087506	q	ACTC1	5'UTR_none	0	0	110	229	369	35087277	35087864	588	NA	2.75068808739796e-51
cg24795958	5.63757288287e-16	15	35087616	q	ACTC1	5'UTR_none	0	0	19	229	369	35087277	35087864	588	NA	2.75068808739796e-51
cg26053864	5.63757288287e-16	15	35087635	q	ACTC1	5'UTR_none	0	0	19	229	369	35087277	35087864	588	NA	2.75068808739796e-51
cg24519084	5.63757288287e-16	15	35087773	q	ACTC1	1stExon_none	0	0	138	118	369	35087277	35087864	588	NA	2.75068808739796e-51
cg27031435	5.63757288287e-16	15	37403184	q	NA	IGR_island	0	0	27	80	370	37403104	37403499	396	NA	5.64192004025168e-56
cg11926610	5.63757288287e-16	15	37403211	q	NA	IGR_island	0	0	27	80	370	37403104	37403499	396	NA	5.64192004025168e-56
cg16656979	7.56301566725e-16	15	37403242	q	NA	IGR_island	0	0	31	80	370	37403104	37403499	396	NA	5.64192004025168e-56
cg12418190	5.64732109851e-16	15	37403304	q	NA	IGR_shore	0	0	62	195	370	37403104	37403499	396	NA	5.64192004025168e-56
cg23366752	7.04059707994e-16	15	78556502	q	DNAJA4	5'UTR_island	0	0	10	50	372	78556452	78557020	569	NA	9.31291242422884e-102
cg08594606	2.56458809945e-15	15	78556512	q	DNAJA4	5'UTR_island	0	0	10	50	372	78556452	78557020	569	NA	9.31291242422884e-102
cg09214398	1.87207232997e-15	15	78556534	q	DNAJA4	5'UTR_island	0	0	22	50	372	78556452	78557020	569	NA	9.31291242422884e-102
cg22935921	5.63757288287e-16	15	78556834	q	DNAJA4	Body_island	0	0	26	75	372	78556452	78557020	569	NA	9.31291242422884e-102
cg05392364	1.28645425067e-17	15	78556860	q	DNAJA4	Body_island	0	0	26	75	372	78556452	78557020	569	NA	9.31291242422884e-102
cg16358679	1.28645425067e-17	15	78556935	q	DNAJA4	Body_island	0	0	5	75	372	78556452	78557020	569	NA	9.31291242422884e-102
cg17246382	1.79202007598e-15	15	78556940	q	DNAJA4	Body_island	0	0	5	75	372	78556452	78557020	569	NA	9.31291242422884e-102
cg01786994	5.64386195251e-16	15	78556945	q	DNAJA4	Body_island	0	0	5	75	372	78556452	78557020	569	NA	9.31291242422884e-102
cg26654798	5.63757288287e-16	15	83953864	q	BNC1	TSS1500_island	0	0	16	21	373	83953843	83953904	62	NA	2.17866622718225e-43
cg17124224	5.63757288287e-16	15	83953880	q	BNC1	TSS1500_island	0	0	3	21	373	83953843	83953904	62	NA	2.17866622718225e-43
cg06523224	5.63757288287e-16	15	83953883	q	BNC1	TSS1500_island	0	0	3	21	373	83953843	83953904	62	NA	2.17866622718225e-43
cg22946150	5.63757288287e-16	15	84116107	q	SH3GL3	Body_island	0	0	8	75	374	84116032	84116226	195	NA	1.98647360757937e-43
cg21145136	5.63757288287e-16	15	84116115	q	SH3GL3	Body_island	0	0	8	75	374	84116032	84116226	195	NA	1.98647360757937e-43
cg09201151	6.63987296343e-16	15	84116151	q	SH3GL3	Body_island	0	0	36	75	374	84116032	84116226	195	NA	1.98647360757937e-43
cg25895948	5.63757288287e-16	15	85360655	q	ALPK3	1stExon_shore	0	0	9	91	375	85360564	85360782	219	NA	1.07351966316274e-41
cg20318166	5.63757288287e-16	15	85360664	q	ALPK3	1stExon_shore	0	0	9	91	375	85360564	85360782	219	NA	1.07351966316274e-41
cg22387369	5.63757288287e-16	15	85360691	q	ALPK3	1stExon_shore	0	0	27	91	375	85360564	85360782	219	NA	1.07351966316274e-41
cg26706896	1.28645425067e-17	15	100026690	q	NA	IGR_none	0	0	45	655	377	100026035	100027522	1488	NA	1.01738118169358e-44
cg10662643	5.68717863231e-16	15	100026735	q	NA	IGR_none	0	0	45	655	377	100026035	100027522	1488	NA	1.01738118169358e-44
cg02531067	7.37336074929e-16	15	100026867	q	NA	IGR_none	0	0	132	655	377	100026035	100027522	1488	NA	1.01738118169358e-44
cg02413874	8.10527437991e-16	16	433641	p	LOC100134368	Body_shore	0	0	74	175	378	433540	433890	351	NA	2.26256766343839e-42
cg03411082	8.39441910266e-16	16	433715	p	LOC100134368	Body_shore	0	0	74	175	378	433540	433890	351	NA	2.26256766343839e-42
cg07492924	5.93757961565e-16	16	433825	p	LOC100134368	Body_shore	0	0	110	175	378	433540	433890	351	NA	2.26256766343839e-42
cg26812486	0.954473466179	16	928778	p	LMF1	Body_shore	0	0	164	175	379	928767	929276	510	NA	2.89980158735744e-23
cg07274572	7.5809422751e-16	16	928942	p	LMF1	Body_shore	0	0	78	175	379	928767	929276	510	NA	2.89980158735744e-23
cg00454961	5.63757288287e-16	16	929020	p	LMF1	Body_shore	0	0	78	175	379	928767	929276	510	NA	2.89980158735744e-23
cg10257821	5.95316273458e-16	16	929101	p	LMF1	Body_shore	0	0	81	175	379	928767	929276	510	NA	2.89980158735744e-23
cg09091185	8.52587511364e-16	16	936993	p	LMF1	Body_none	0	0	319	382	380	936930	937694	765	NA	4.09701310957737e-42
cg05053735	7.25784723973e-16	16	937312	p	LMF1	Body_none	0	0	165	382	380	936930	937694	765	NA	4.09701310957737e-42
cg03595018	3.63200282725e-15	16	937477	p	LMF1	Body_none	0	0	165	382	380	936930	937694	765	NA	4.09701310957737e-42
cg01618130	5.63757288287e-16	16	1968576	p	HS3ST6	TSS1500_island	0	0	8	21	381	1968563	1968605	43	NA	8.69430621660846e-43
cg01473336	5.95316273458e-16	16	1968584	p	HS3ST6	TSS1500_island	0	0	8	21	381	1968563	1968605	43	NA	8.69430621660846e-43
cg09070371	6.52445333573e-16	16	1968598	p	HS3ST6	TSS1500_island	0	0	14	21	381	1968563	1968605	43	NA	8.69430621660846e-43
cg03394150	1.28645425067e-17	16	28074384	p	GSG1L	Body_island	0	0	4	75	382	28074313	28074463	151	NA	1.56910746962031e-44
cg09528825	6.08683640239e-16	16	28074388	p	GSG1L	Body_island	0	0	4	75	382	28074313	28074463	151	NA	1.56910746962031e-44
cg10471437	6.59670573896e-16	16	28074462	p	GSG1L	1stExon_island	0	0	74	53	382	28074313	28074463	151	NA	1.56910746962031e-44
cg23357257	5.63757288287e-16	16	29887967	p	SEZ6L2	Body_island	0	0	56	75	383	29887948	29888098	151	NA	8.66405274603104e-45
cg27267227	1.406153878e-17	16	29888023	p	SEZ6L2	Body_island	0	0	56	75	383	29887948	29888098	151	NA	8.66405274603104e-45
cg02741882	5.63757288287e-16	16	29888096	p	SEZ6L2	Body_island	0	0	73	75	383	29887948	29888098	151	NA	8.66405274603104e-45
cg06038367	1.28645425067e-17	16	30198370	p	CORO1A	Body_shelf	0	0	135	675	384	30197695	30199184	1490	NA	7.5520954594662e-42
cg27583010	6.68470269917e-16	16	30198505	p	CORO1A	Body_shelf	0	0	4	675	384	30197695	30199184	1490	NA	7.5520954594662e-42
cg06749872	8.65327990495e-16	16	30198509	p	CORO1A	Body_shelf	0	0	4	675	384	30197695	30199184	1490	NA	7.5520954594662e-42
cg07829842	5.63757288287e-16	16	56228495	q	DKFZP434H168	TSS200_shelf	0	0	3	16	385	56228479	56228527	49	NA	7.83797499447602e-58
cg00246932	1.28645425067e-17	16	56228498	q	DKFZP434H168	TSS200_shelf	0	0	3	16	385	56228479	56228527	49	NA	7.83797499447602e-58
cg02667667	5.73826172645e-16	16	56228505	q	DKFZP434H168	TSS200_shelf	0	0	6	16	385	56228479	56228527	49	NA	7.83797499447602e-58
cg01157070	1.9768864756e-15	16	56228511	q	DKFZP434H168	TSS200_shelf	0	0	6	16	385	56228479	56228527	49	NA	7.83797499447602e-58
cg09288606	1.28645425067e-17	16	69141391	q	HAS3	5'UTR_island	0	0	46	50	386	69141387	69141528	142	NA	3.31041962249535e-58
cg01656168	5.63757288287e-16	16	69141437	q	HAS3	5'UTR_island	0	0	5	50	386	69141387	69141528	142	NA	3.31041962249535e-58
cg01762827	5.63757288287e-16	16	69141442	q	HAS3	5'UTR_island	0	0	5	50	386	69141387	69141528	142	NA	3.31041962249535e-58
cg01966091	5.63757288287e-16	16	69141478	q	HAS3	5'UTR_island	0	0	36	50	386	69141387	69141528	142	NA	3.31041962249535e-58
cg04832210	5.6408932648e-16	16	84151246	q	MBTPS1	TSS1500_shore	0	0	23	76	387	84151170	84151376	207	NA	9.76885336025207e-44
cg27435126	5.63757288287e-16	16	84151269	q	MBTPS1	TSS1500_shore	0	0	23	76	387	84151170	84151376	207	NA	9.76885336025207e-44
cg04491089	5.63757288287e-16	16	84151300	q	MBTPS1	TSS1500_shore	0	0	31	76	387	84151170	84151376	207	NA	9.76885336025207e-44
cg05006067	5.7791973032e-16	17	31545	p	DOC2B	TSS200_island	0	0	2	6	391	31541	31553	13	NA	6.79224678388184e-43
cg19910399	5.63757288287e-16	17	31547	p	DOC2B	TSS200_island	0	0	2	6	391	31541	31553	13	NA	6.79224678388184e-43
cg14551002	5.63757288287e-16	17	31552	p	DOC2B	TSS200_island	0	0	5	6	391	31541	31553	13	NA	6.79224678388184e-43
cg25513659	8.35939618768e-16	17	183931	p	RPH3AL	5'UTR_shore	0	0	87	158	392	183860	184176	317	NA	1.76074085396356e-39
cg12243007	5.6550710688e-16	17	184018	p	RPH3AL	5'UTR_shore	0	0	87	158	392	183860	184176	317	NA	1.76074085396356e-39
cg24871089	5.95316273458e-16	17	184131	p	RPH3AL	5'UTR_shore	0	0	113	158	392	183860	184176	317	NA	1.76074085396356e-39
cg26770882	5.63757288287e-16	17	6338181	p	AIPL1	Body_none	0	0	295	382	393	6337799	6338563	765	NA	2.39478586225699e-25
cg02482001	0.0375609893811	17	6338476	p	AIPL1	1stExon_none	0	0	78	118	393	6337799	6338563	765	NA	2.39478586225699e-25
cg26500080	7.90450056153e-16	17	6338554	p	AIPL1	TSS200_none	0	0	12	24	393	6337799	6338563	765	NA	2.39478586225699e-25
cg12805420	5.63757288287e-16	17	7165840	p	CLDN7	TSS200_island	0	0	2	6	394	7165836	7165853	18	NA	3.81766042634475e-56
cg11941546	5.63757288287e-16	17	7165842	p	CLDN7	TSS200_island	0	0	2	6	394	7165836	7165853	18	NA	3.81766042634475e-56
cg18612589	5.63757288287e-16	17	7165847	p	CLDN7	TSS200_island	0	0	2	6	394	7165836	7165853	18	NA	3.81766042634475e-56
cg26248155	5.63757288287e-16	17	7165849	p	CLDN7	TSS200_island	0	0	2	6	394	7165836	7165853	18	NA	3.81766042634475e-56
cg22376389	5.63954990882e-16	17	10741601	p	PIRT	TSS200_none	0	0	4	24	395	10741577	10741634	58	NA	2.71312950328719e-43
cg16824740	6.71477957619e-16	17	10741605	p	PIRT	TSS200_none	0	0	4	24	395	10741577	10741634	58	NA	2.71312950328719e-43
cg00873659	6.63894275439e-16	17	10741610	p	PIRT	TSS200_none	0	0	5	24	395	10741577	10741634	58	NA	2.71312950328719e-43
cg17171801	6.77966158124e-16	17	15164106	p	PMP22	5'UTR_island	0	0	14	50	396	15164056	15164183	128	NA	5.78764679230635e-43
cg19175649	7.62418647922e-16	17	15164120	p	PMP22	5'UTR_island	0	0	13	50	396	15164056	15164183	128	NA	5.78764679230635e-43
cg26388450	9.1117312146e-16	17	15164133	p	PMP22	5'UTR_island	0	0	13	50	396	15164056	15164183	128	NA	5.78764679230635e-43
cg03292213	5.69838020203e-16	17	17109640	p	PLD6	1stExon_island	0	0	11	53	397	17109587	17109693	107	NA	1.2593538446804e-54
cg11392858	5.63757288287e-16	17	17109651	p	PLD6	TSS200_island	0	0.01	11	6	397	17109587	17109693	107	NA	1.2593538446804e-54
cg23661344	5.95316273458e-16	17	17109678	p	PLD6	TSS200_island	0	0	13	6	397	17109587	17109693	107	NA	1.2593538446804e-54
cg26539818	7.89212348228e-16	17	17109691	p	PLD6	TSS200_island	0	0	13	6	397	17109587	17109693	107	NA	1.2593538446804e-54
cg26763362	1.45078061179e-17	17	18266135	p	SHMT1	5'UTR_shore	0	0	69	158	398	18265977	18266377	401	NA	4.6539426786014e-43
cg01980456	2.17388961324e-15	17	18266204	p	SHMT1	5'UTR_shore	0	0	15	158	398	18265977	18266377	401	NA	4.6539426786014e-43
cg25492364	5.72488282644e-16	17	18266219	p	SHMT1	5'UTR_shore	0	0	15	158	398	18265977	18266377	401	NA	4.6539426786014e-43
cg04993975	7.48623831771e-16	17	35294472	q	LHX1	TSS200_island	0	0	4	6	399	35294470	35294482	13	NA	7.58823906167075e-42
cg05527869	6.5336651554e-16	17	35294476	q	LHX1	TSS200_island	0	0	4	6	399	35294470	35294482	13	NA	7.58823906167075e-42
cg10043865	1.32452075875e-17	17	35294481	q	LHX1	TSS200_island	0	0	5	6	399	35294470	35294482	13	NA	7.58823906167075e-42
cg00578638	5.63757288287e-16	17	38334161	q	RAPGEFL1	TSS200_island	0	0	5	6	400	38334160	38334172	13	NA	1.2369673843556e-46
cg14603620	1.28645425067e-17	17	38334166	q	RAPGEFL1	TSS200_island	0	0	4	6	400	38334160	38334172	13	NA	1.2369673843556e-46
cg04178858	1.28645425067e-17	17	38334170	q	RAPGEFL1	TSS200_island	0	0	4	6	400	38334160	38334172	13	NA	1.2369673843556e-46
cg12029804	5.68717863231e-16	17	38821390	q	KRT222	5'UTR_none	0	0	13	229	401	38821161	38821632	472	NA	2.83875526805688e-40
cg23776012	5.63757288287e-16	17	38821403	q	KRT222	5'UTR_none	0	0	13	229	401	38821161	38821632	472	NA	2.83875526805688e-40
cg15056128	7.04586825107e-16	17	38821487	q	KRT222	TSS200_none	0	0	84	24	401	38821161	38821632	472	NA	2.83875526805688e-40
cg05099221	6.91554187337e-16	17	46036365	q	PRR15L	TSS1500_none	0	0	43	114	402	46036251	46036533	283	NA	1.98563423889837e-43
cg04511702	6.10289103396e-16	17	46036408	q	PRR15L	TSS1500_none	0	0	11	114	402	46036251	46036533	283	NA	1.98563423889837e-43
cg16532606	7.39437139077e-16	17	46036419	q	PRR15L	TSS1500_none	0	0	11	114	402	46036251	46036533	283	NA	1.98563423889837e-43
cg18773260	5.63757288287e-16	17	46685292	q	HOXB7	Body_island	0	0	35	75	404	46685217	46685428	212	NA	1.67757585731395e-43
cg11041817	1.03082838484e-15	17	46685327	q	HOXB7	Body_island	0	0	26	75	404	46685217	46685428	212	NA	1.67757585731395e-43
cg23669081	5.64683952901e-16	17	46685353	q	HOXB7	Body_island	0	0	26	75	404	46685217	46685428	212	NA	1.67757585731395e-43
cg25120284	5.63757288287e-16	17	46894671	q	TTLL6	TSS1500_island	0	0	3	21	405	46894650	46894705	56	NA	2.55443219489809e-46
cg03770912	1.3786377653e-17	17	46894674	q	TTLL6	TSS1500_island	0	0	3	21	405	46894650	46894705	56	NA	2.55443219489809e-46
cg12027420	1.31334803718e-17	17	46894684	q	TTLL6	TSS1500_island	0	0	10	21	405	46894650	46894705	56	NA	2.55443219489809e-46
cg08014994	8.68996135266e-16	17	48712194	q	ABCC3	TSS200_island	0	0	4	6	406	48712169	48712269	101	NA	6.48551592157214e-86
cg19248656	5.69873966055e-16	17	48712198	q	ABCC3	TSS200_island	0	0	4	6	406	48712169	48712269	101	NA	6.48551592157214e-86
cg00126959	5.73214704214e-16	17	48712203	q	ABCC3	TSS200_island	0	0	2	6	406	48712169	48712269	101	NA	6.48551592157214e-86
cg19643390	7.25872746612e-16	17	48712205	q	ABCC3	TSS200_island	0	0	2	6	406	48712169	48712269	101	NA	6.48551592157214e-86
cg03965044	5.63757288287e-16	17	48712212	q	ABCC3	TSS200_island	0	0	7	6	406	48712169	48712269	101	NA	6.48551592157214e-86
cg13725958	1.28645425067e-17	17	48712219	q	ABCC3	5'UTR_island	0	0	7	50	406	48712169	48712269	101	NA	6.48551592157214e-86
cg10186366	6.33962303461e-16	17	71898817	q	NA	IGR_shore	0	0	44	195	407	71898622	71899099	478	NA	2.78673405157977e-41
cg27105183	5.68717863231e-16	17	71898861	q	NA	IGR_shore	0	0	43	195	407	71898622	71899099	478	NA	2.78673405157977e-41
cg05504117	1.52855243425e-17	17	71898904	q	NA	IGR_shore	0	0	43	195	407	71898622	71899099	478	NA	2.78673405157977e-41
cg11779019	1.02625628424e-15	17	76641116	q	NA	IGR_none	0	0	297	655	408	76640758	76642068	1311	NA	2.65637882049731e-41
cg13362627	5.63757288287e-16	17	76641413	q	NA	IGR_none	0	0	297	655	408	76640758	76642068	1311	NA	2.65637882049731e-41
cg24804279	5.63757288287e-16	17	76641949	q	NA	IGR_none	0	0	536	655	408	76640758	76642068	1311	NA	2.65637882049731e-41
cg15158376	5.63757288287e-16	18	712731	p	ENOSF1	TSS200_island	0	0	2	6	409	712727	712739	13	NA	9.7656326101095e-44
cg26147554	5.63757288287e-16	18	712733	p	ENOSF1	TSS200_island	0	0	2	6	409	712727	712739	13	NA	9.7656326101095e-44
cg00955482	5.65066285754e-16	18	712737	p	ENOSF1	TSS200_island	0	0	4	6	409	712727	712739	13	NA	9.7656326101095e-44
cg25928477	5.63757288287e-16	18	21852313	q	OSBPL1A	Body_shore	0.16	0	12	175	410	21852138	21852502	365	NA	2.90390342425313e-14
cg03384992	1.28645425067e-17	18	21852325	q	OSBPL1A	Body_shore	0	0	2	175	410	21852138	21852502	365	NA	2.90390342425313e-14
cg26398656	0.0194240157787	18	21852327	q	OSBPL1A	Body_shore	0	0	2	175	410	21852138	21852502	365	NA	2.90390342425313e-14
cg06593258	0.501667096889	18	21852333	q	OSBPL1A	Body_shore	0	0	6	175	410	21852138	21852502	365	NA	2.90390342425313e-14
cg25023275	1.28645425067e-17	18	35146450	q	BRUNOL4	TSS1500_island	0	0	4	21	411	35146433	35146495	63	NA	7.6645445411879e-58
cg23243463	5.65196691052e-16	18	35146454	q	BRUNOL4	TSS1500_island	0	0	4	21	411	35146433	35146495	63	NA	7.6645445411879e-58
cg07600871	5.64683952901e-16	18	35146474	q	BRUNOL4	TSS1500_island	0	0	4	21	411	35146433	35146495	63	NA	7.6645445411879e-58
cg13138137	5.63757288287e-16	18	35146478	q	BRUNOL4	TSS1500_island	0	0	4	21	411	35146433	35146495	63	NA	7.6645445411879e-58
cg06562865	5.63757288287e-16	18	74961451	q	GALR1	TSS1500_shore	0	0	3	76	413	74961375	74961758	384	NA	3.93722980100847e-95
cg15129823	5.71879371365e-16	18	74961454	q	GALR1	TSS1500_shore	0	0	3	76	413	74961375	74961758	384	NA	3.93722980100847e-95
cg21634365	7.34222101944e-16	18	74961463	q	GALR1	TSS1500_shore	0	0	9	76	413	74961375	74961758	384	NA	3.93722980100847e-95
cg15484988	5.64386195251e-16	18	74961494	q	GALR1	TSS1500_shore	0	0	31	76	413	74961375	74961758	384	NA	3.93722980100847e-95
cg00854242	7.03637072408e-16	18	74961724	q	GALR1	TSS1500_island	0	0	3	21	413	74961375	74961758	384	NA	3.93722980100847e-95
cg26721264	5.63757288287e-16	18	74961727	q	GALR1	TSS1500_island	0	0	3	21	413	74961375	74961758	384	NA	3.93722980100847e-95
cg15146859	5.95316273458e-16	18	74961737	q	GALR1	TSS1500_island	0	0	10	21	413	74961375	74961758	384	NA	3.93722980100847e-95
cg05884032	5.63757288287e-16	18	76740088	q	SALL3	TSS200_island	0	0	3	6	414	76740082	76740099	18	NA	2.23550165354726e-44
cg16433156	6.14288143667e-16	18	76740091	q	SALL3	TSS200_island	0	0	2	6	414	76740082	76740099	18	NA	2.23550165354726e-44
cg06954658	1.28645425067e-17	18	76740093	q	SALL3	TSS200_island	0	0	2	6	414	76740082	76740099	18	NA	2.23550165354726e-44
cg16691033	1.28645425067e-17	19	291265	p	PPAP2C	Body_island	0	0	41	75	415	291190	291356	167	NA	3.78960477542299e-45
cg02935627	5.63757288287e-16	19	291306	p	PPAP2C	5'UTR_island	0	0	9	50	415	291190	291356	167	NA	3.78960477542299e-45
cg12272837	5.64683952901e-16	19	291315	p	PPAP2C	5'UTR_island	0	0	9	50	415	291190	291356	167	NA	3.78960477542299e-45
cg24000285	8.60945104251e-16	19	7953429	p	LRRC8E	1stExon_island	0	0	2	53	416	7953376	7953493	118	NA	2.69710210552862e-43
cg24321467	5.91033463548e-16	19	7953431	p	LRRC8E	1stExon_island	0	0	2	53	416	7953376	7953493	118	NA	2.69710210552862e-43
cg19281083	1.19730276688e-15	19	7953440	p	LRRC8E	1stExon_island	0	0	9	53	416	7953376	7953493	118	NA	2.69710210552862e-43
cg05329180	5.95316273458e-16	19	10629000	p	S1PR5	TSS1500_shore	0	0	27	76	417	10628924	10629111	188	NA	2.73714921838924e-43
cg24893891	5.63757288287e-16	19	10629027	p	S1PR5	TSS1500_shore	0	0	8	76	417	10628924	10629111	188	NA	2.73714921838924e-43
cg24807354	8.57633363613e-16	19	10629035	p	S1PR5	TSS1500_shore	0	0	8	76	417	10628924	10629111	188	NA	2.73714921838924e-43
cg03608000	1.26692084759e-15	19	11998623	p	ZNF69	TSS200_shore	0	0	28	13	418	11998528	11998844	317	NA	1.29859555281883e-57
cg26578856	5.63757288287e-16	19	11998651	p	ZNF69	TSS200_shore	0	0	9	13	418	11998528	11998844	317	NA	1.29859555281883e-57
cg18114235	9.65204222591e-16	19	11998660	p	ZNF69	TSS200_shore	0	0	9	13	418	11998528	11998844	317	NA	1.29859555281883e-57
cg07264124	2.00755555066e-17	19	11998686	p	ZNF69	5'UTR_shore	0	0	26	158	418	11998528	11998844	317	NA	1.29859555281883e-57
cg07072643	5.63757288287e-16	19	14785593	p	EMR3	5'UTR_none	0	0	11	229	420	14785364	14785833	470	NA	2.19219770937132e-40
cg13973985	5.63757288287e-16	19	14785604	p	EMR3	5'UTR_none	0	0	11	229	420	14785364	14785833	470	NA	2.19219770937132e-40
cg07998554	7.11195645019e-16	19	14785776	p	EMR3	TSS200_none	0	0	172	24	420	14785364	14785833	470	NA	2.19219770937132e-40
cg08009993	5.63757288287e-16	19	19843882	p	ZNF14	1stExon_island	0	0	30	53	421	19843829	19843965	137	NA	3.71300078334778e-41
cg13714039	5.63757288287e-16	19	19843912	p	ZNF14	1stExon_island	0	0	11	53	421	19843829	19843965	137	NA	3.71300078334778e-41
cg19714957	7.38652332207e-16	19	19843923	p	ZNF14	TSS200_island	0	0	11	6	421	19843829	19843965	137	NA	3.71300078334778e-41
cg02343318	1.31505590398e-17	19	37329498	q	ZNF790	TSS1500_island	0	0	2	21	422	37329477	37329538	62	NA	7.08863441131538e-45
cg16646909	6.76746609749e-16	19	37329500	q	ZNF790	TSS1500_island	0	0	2	21	422	37329477	37329538	62	NA	7.08863441131538e-45
cg25772438	5.95316273458e-16	19	37329517	q	ZNF790	TSS1500_island	0	0	17	21	422	37329477	37329538	62	NA	7.08863441131538e-45
cg10911660	9.77702685732e-16	19	37663705	q	ZNF585A	TSS1500_none	0	0	11	114	423	37663591	37663895	305	NA	7.14577603276227e-67
cg03163944	5.63757288287e-16	19	37663716	q	ZNF585A	TSS1500_none	0	0	11	114	423	37663591	37663895	305	NA	7.14577603276227e-67
cg10661724	7.10445513541e-16	19	37663727	q	ZNF585A	TSS1500_none	0	0	11	114	423	37663591	37663895	305	NA	7.14577603276227e-67
cg20981058	9.44134327693e-16	19	37663744	q	ZNF585A	TSS1500_none	0	0	17	114	423	37663591	37663895	305	NA	7.14577603276227e-67
cg11967894	8.42038570465e-16	19	37663781	q	ZNF585A	TSS1500_none	0	0	37	114	423	37663591	37663895	305	NA	7.14577603276227e-67
cg02997111	9.57031632765e-16	19	41698906	q	CYP2S1	TSS1500_island	0	0	9	21	424	41698885	41698927	43	NA	1.98673643024786e-44
cg16643152	7.10921238927e-16	19	41698915	q	CYP2S1	TSS200_island	0	0	3	6	424	41698885	41698927	43	NA	1.98673643024786e-44
cg21117476	1.28645425067e-17	19	41698918	q	CYP2S1	TSS200_island	0	0	3	6	424	41698885	41698927	43	NA	1.98673643024786e-44
cg17831002	5.63757288287e-16	19	41882232	q	TMEM91	TSS1500_shore	0	0	2	76	425	41882156	41882310	155	NA	1.17018990905941e-46
cg12946214	1.28645425067e-17	19	41882234	q	TMEM91	TSS1500_shore	0	0	2	76	425	41882156	41882310	155	NA	1.17018990905941e-46
cg12037898	1.28645425067e-17	19	41882253	q	TMEM91	TSS200_shore	0	0	19	13	425	41882156	41882310	155	NA	1.17018990905941e-46
cg23902435	1.2172347493e-15	19	45932268	q	NA	IGR_island	0	0	26	80	426	45932133	45932523	391	NA	2.90832955821239e-43
cg26032101	6.20348663221e-16	19	45932294	q	NA	IGR_island	0	0	26	80	426	45932133	45932523	391	NA	2.90832955821239e-43
cg23305678	7.25822758025e-16	19	45932328	q	NA	IGR_shore	0	0	34	195	426	45932133	45932523	391	NA	2.90832955821239e-43
cg00745399	6.76919679237e-16	19	52839924	q	ZNF610	5'UTR_island	0	0	12	50	428	52839884	52840200	317	NA	4.17990799290581e-43
cg09383947	5.68717863231e-16	19	52839936	q	ZNF610	5'UTR_island	0	0	12	50	428	52839884	52840200	317	NA	4.17990799290581e-43
cg17700915	7.05809326934e-16	19	52840042	q	ZNF610	5'UTR_shore	0	0	106	158	428	52839884	52840200	317	NA	4.17990799290581e-43
cg21235746	5.63757288287e-16	20	5485144	p	LOC149837	Body_none	0	0	101	382	429	5484762	5485526	765	NA	8.50963354320036e-84
cg03287299	5.63757288287e-16	20	5485245	p	LOC149837	TSS200_none	0	0	23	24	429	5484762	5485526	765	NA	8.50963354320036e-84
cg25958766	5.63757288287e-16	20	5485268	p	LOC149837	TSS200_none	0	0	2	24	429	5484762	5485526	765	NA	8.50963354320036e-84
cg20295248	5.63757288287e-16	20	5485270	p	LOC149837	TSS200_none	0	0	2	24	429	5484762	5485526	765	NA	8.50963354320036e-84
cg16763089	1.28645425067e-17	20	5485284	p	LOC149837	TSS200_none	0	0	10	24	429	5484762	5485526	765	NA	8.50963354320036e-84
cg10831901	1.28645425067e-17	20	5485294	p	LOC149837	TSS200_none	0	0	10	24	429	5484762	5485526	765	NA	8.50963354320036e-84
cg08413157	1.28645425067e-17	20	41818756	q	PTPRT	TSS200_island	0	0	14	6	431	41818749	41818791	43	NA	6.54418643909679e-45
cg17859110	5.64683952901e-16	20	41818770	q	PTPRT	TSS1500_island	0	0	14	21	431	41818749	41818791	43	NA	6.54418643909679e-45
cg07167168	5.68717863231e-16	20	41818788	q	PTPRT	TSS1500_island	0	0	18	21	431	41818749	41818791	43	NA	6.54418643909679e-45
cg20925482	7.22882006732e-16	20	42839882	q	C20orf111	TSS1500_island	0	0	43	21	432	42839849	42840010	162	NA	1.4951965660087e-44
cg12847584	1.02881280845e-15	20	42839925	q	C20orf111	TSS1500_shore	0	0	9	76	432	42839849	42840010	162	NA	1.4951965660087e-44
cg20799963	1.29396784903e-17	20	42839934	q	C20orf111	TSS1500_shore	0	0	9	76	432	42839849	42840010	162	NA	1.4951965660087e-44
cg16448223	5.73537892947e-16	20	44035136	q	DBNDD2	TSS200_island	0	0	2	6	433	44035132	44035144	13	NA	2.25062715151358e-44
cg11942541	5.63757288287e-16	20	44035138	q	DBNDD2	TSS200_island	0	0	2	6	433	44035132	44035144	13	NA	2.25062715151358e-44
cg07277624	1.41951509405e-17	20	44035142	q	DBNDD2	TSS200_island	0	0	4	6	433	44035132	44035144	13	NA	2.25062715151358e-44
cg10608283	9.16036319042e-16	20	50179151	q	NFATC2	1stExon_island	0	0	28	53	434	50179098	50179204	107	NA	5.63202468397e-51
cg22497460	5.63757288287e-16	20	50179179	q	NFATC2	TSS200_island	0	0	11	6	434	50179098	50179204	107	NA	5.63202468397e-51
cg27581965	8.66984479811e-16	20	50179190	q	NFATC2	TSS200_island	0	0	2	6	434	50179098	50179204	107	NA	5.63202468397e-51
cg15775872	5.97989945812e-16	20	50179192	q	NFATC2	TSS200_island	0	0	2	6	434	50179098	50179204	107	NA	5.63202468397e-51
cg15069906	1.28645425067e-17	20	55841888	q	BMP7	TSS200_shore	0	0	5	13	435	55841875	55841911	37	NA	9.32077806194286e-55
cg03573446	1.28645425067e-17	20	55841893	q	BMP7	TSS200_shore	0	0	3	13	435	55841875	55841911	37	NA	9.32077806194286e-55
cg22047703	0.176252237501	20	55841896	q	BMP7	TSS200_shore	0	0	2	13	435	55841875	55841911	37	NA	9.32077806194286e-55
cg10941747	1.28645425067e-17	20	55841898	q	BMP7	TSS200_shore	0	0	2	13	435	55841875	55841911	37	NA	9.32077806194286e-55
cg12518442	1.28645425067e-17	20	55841906	q	BMP7	TSS200_shore	0	0	8	13	435	55841875	55841911	37	NA	9.32077806194286e-55
cg12664464	8.35256785341e-16	20	61051021	q	GATA5	1stExon_island	0	0	8	53	436	61050968	61051074	107	NA	3.2765419019734e-42
cg13845982	9.41246037726e-16	20	61051029	q	GATA5	TSS200_island	0	0	7	6	436	61050968	61051074	107	NA	3.2765419019734e-42
cg02484469	6.82402598798e-16	20	61051036	q	GATA5	TSS200_island	0	0	7	6	436	61050968	61051074	107	NA	3.2765419019734e-42
cg21201401	5.63757288287e-16	20	62367884	q	LIME1	TSS200_shore	0	0	4	13	437	62367871	62367906	36	NA	2.69147945621461e-41
cg00446123	5.63757288287e-16	20	62367888	q	LIME1	TSS200_shore	0	0	4	13	437	62367871	62367906	36	NA	2.69147945621461e-41
cg20513976	5.63757288287e-16	20	62367893	q	LIME1	TSS200_shore	0	0	5	13	437	62367871	62367906	36	NA	2.69147945621461e-41
cg03564674	5.68717863231e-16	20	62715756	q	OPRL1	5'UTR_island	0	0	4	50	438	62715623	62715939	317	NA	3.43326390067579e-43
cg22476268	5.71328474478e-16	20	62715760	q	OPRL1	5'UTR_island	0	0	4	50	438	62715623	62715939	317	NA	3.43326390067579e-43
cg08263991	5.63757288287e-16	20	62715781	q	OPRL1	5'UTR_shore	0	0	21	158	438	62715623	62715939	317	NA	3.43326390067579e-43
cg02260098	1.29453901996e-17	21	44782434	q	NA	IGR_island	0	0	36	80	439	44782354	44782577	224	NA	1.9934402523478e-40
cg25191041	6.73093211799e-16	21	44782470	q	NA	IGR_island	0	0	27	80	439	44782354	44782577	224	NA	1.9934402523478e-40
cg14081667	7.12288067841e-16	21	44782497	q	NA	IGR_island	0	0	27	80	439	44782354	44782577	224	NA	1.9934402523478e-40
cg07747299	6.19554583149e-16	21	47604052	q	C21orf56	5'UTR_shore	0	0	114	158	440	47604008	47605203	1196	NA	2.33795678854735e-111
cg08742575	7.21778686906e-16	21	47604166	q	C21orf56	5'UTR_shore	0	0	114	158	440	47604008	47605203	1196	NA	2.33795678854735e-111
cg12016809	5.63757288287e-16	21	47604291	q	C21orf56	5'UTR_shore	0	0	70	158	440	47604008	47605203	1196	NA	2.33795678854735e-111
cg25545878	1.01030225879e-15	21	47604361	q	C21orf56	5'UTR_shore	0.05	0	70	158	440	47604008	47605203	1196	NA	2.33795678854735e-111
cg05896524	5.63757288287e-16	21	47604654	q	C21orf56	TSS1500_shore	0	0	293	76	440	47604008	47605203	1196	NA	2.33795678854735e-111
cg13012494	5.63757288287e-16	21	47604986	q	C21orf56	TSS1500_shelf	0	0	86	131	440	47604008	47605203	1196	NA	2.33795678854735e-111
cg13732083	1.29228598771e-17	21	47605072	q	C21orf56	TSS1500_shelf	0	0	86	131	440	47604008	47605203	1196	NA	2.33795678854735e-111
cg10296238	1.28645425067e-17	21	47605174	q	C21orf56	TSS1500_shelf	0	0	102	131	440	47604008	47605203	1196	NA	2.33795678854735e-111
cg12478092	0.888759257419	22	21986960	q	CCDC116	TSS200_shelf	0	0	72	16	441	21985870	21988510	2641	NA	4.40097587405226e-42
cg06319288	7.11669201928e-16	22	21987032	q	CCDC116	TSS200_shelf	0	0	7	16	441	21985870	21988510	2641	NA	4.40097587405226e-42
cg21675424	5.63757288287e-16	22	21987039	q	CCDC116	TSS200_shelf	0	0	7	16	441	21985870	21988510	2641	NA	4.40097587405226e-42
cg07252792	6.60195861868e-16	22	21987048	q	CCDC116	TSS200_shelf	0	0	9	16	441	21985870	21988510	2641	NA	4.40097587405226e-42
cg18604842	7.12288067841e-16	22	21987190	q	CCDC116	5'UTR_shelf	0	0	142	1320	441	21985870	21988510	2641	NA	4.40097587405226e-42
cg08613327	0.384264246572	22	33195502	q	SYN3	Body_shore	0	0	153	175	442	33195480	33195842	363	NA	2.13379771796832e-14
cg08687052	7.05052999457e-16	22	33195655	q	SYN3	Body_shore	0	0	2	175	442	33195480	33195842	363	NA	2.13379771796832e-14
cg20761450	1.01638336657e-15	22	33195657	q	SYN3	Body_shore	0	0	2	175	442	33195480	33195842	363	NA	2.13379771796832e-14
cg00936547	5.73794869522e-16	22	33195667	q	SYN3	Body_shore	0	0	10	175	442	33195480	33195842	363	NA	2.13379771796832e-14
cg23817297	0.831329090586	22	33195688	q	SYN3	Body_shore	0	0	21	175	442	33195480	33195842	363	NA	2.13379771796832e-14
cg14412416	5.63757288287e-16	22	45148369	q	ARHGAP8	TSS200_none	0	0	3	24	444	45148345	45148409	65	NA	2.8664422933362e-43
cg19427757	5.63757288287e-16	22	45148372	q	ARHGAP8	TSS200_none	0	0	3	24	444	45148345	45148409	65	NA	2.8664422933362e-43
cg18697982	5.71879371365e-16	22	45148385	q	ARHGAP8	TSS200_none	0	0	13	24	444	45148345	45148409	65	NA	2.8664422933362e-43
cg17407511	5.63757288287e-16	X	38080364	p	SRPX	TSS200_shore	0	0	37	13	446	38080336	38080501	166	NA	9.89190901087925e-45
cg27485646	5.63757288287e-16	X	38080412	p	SRPX	TSS1500_shore	0	0	13	76	446	38080336	38080501	166	NA	9.89190901087925e-45
cg03509565	1.28645425067e-17	X	38080425	p	SRPX	TSS1500_shore	0	0	13	76	446	38080336	38080501	166	NA	9.89190901087925e-45
cg25415674	1.28645425067e-17	X	48755699	p	PQBP1	5'UTR_shore	0	0	7	158	447	48755541	48755920	380	NA	4.24338800518721e-60
cg21142420	5.70004043923e-16	X	48755706	p	PQBP1	5'UTR_shore	0.01	0	7	158	447	48755541	48755920	380	NA	4.24338800518721e-60
cg08065501	1.28645425067e-17	X	48755716	p	PQBP1	5'UTR_shore	0	0	10	158	447	48755541	48755920	380	NA	4.24338800518721e-60
cg04769268	5.63757288287e-16	X	48755762	p	PQBP1	5'UTR_shore	0	0	46	158	447	48755541	48755920	380	NA	4.24338800518721e-60
cg13214937	3.65098655277e-15	X	64254615	q	NA	IGR_island	0	0	41	80	448	64254535	64254747	213	NA	5.84786114819586e-43
cg17292622	5.73199407771e-16	X	64254656	q	NA	IGR_island	0	0	11	80	448	64254535	64254747	213	NA	5.84786114819586e-43
cg22055524	5.63757288287e-16	X	64254667	q	NA	IGR_island	0	0	11	80	448	64254535	64254747	213	NA	5.84786114819586e-43
cg08617833	5.63757288287e-16	X	128657697	q	SMARCA1	TSS1500_shore	0	0	2	76	450	128657621	128657803	183	NA	3.33971730266525e-42
cg26010110	5.63757288287e-16	X	128657699	q	SMARCA1	TSS1500_shore	0	0	2	76	450	128657621	128657803	183	NA	3.33971730266525e-42
cg18959966	1.06534557739e-15	X	128657727	q	SMARCA1	TSS1500_shore	0	0	28	76	450	128657621	128657803	183	NA	3.33971730266525e-42
cg22625568	5.63757288287e-16	X	146993010	q	ASFMR1	Body_shore	0	0	82	175	451	146992835	146993560	726	NA	1.27445918192616e-96
cg05288927	5.63757288287e-16	X	146993092	q	ASFMR1	Body_island	0	0	33	75	451	146992835	146993560	726	NA	1.27445918192616e-96
cg14470409	5.63757288287e-16	X	146993125	q	ASFMR1	Body_island	0	0	33	75	451	146992835	146993560	726	NA	1.27445918192616e-96
cg04744025	5.63757288287e-16	X	146993175	q	ASFMR1	Body_island	0	0	50	75	451	146992835	146993560	726	NA	1.27445918192616e-96
cg04552106	5.63757288287e-16	X	146993425	q	ASFMR1	Body_island	0	0	8	75	451	146992835	146993560	726	NA	1.27445918192616e-96
cg02921434	5.63757288287e-16	X	146993433	q	ASFMR1	Body_island	0	0	8	75	451	146992835	146993560	726	NA	1.27445918192616e-96
cg03513471	5.63757288287e-16	X	146993485	q	ASFMR1	Body_island	0	0	52	75	451	146992835	146993560	726	NA	1.27445918192616e-96
cg05655038	1.36397033385e-15	X	152687670	q	NA	IGR_shore	0	0	1648	195	452	152687642	152692322	4681	NA	2.31637928633873e-57
cg00854925	5.95316273458e-16	X	152689318	q	NA	IGR_shelf	0	0	1328	1676	452	152687642	152692322	4681	NA	2.31637928633873e-57
cg15066405	1.28645425067e-17	X	152690646	q	NA	IGR_shelf	0	0	471	1676	452	152687642	152692322	4681	NA	2.31637928633873e-57
cg01912769	5.95316273458e-16	X	152691117	q	NA	IGR_shelf	0	0	471	1676	452	152687642	152692322	4681	NA	2.31637928633873e-57
cg02710173	5.95316273458e-16	X	153603482	q	FLNA	TSS1500_shore	0	0	6	76	453	153603406	153603579	174	NA	1.17682412267198e-43
cg14773858	5.95316273458e-16	X	153603488	q	FLNA	TSS1500_shore	0	0	6	76	453	153603406	153603579	174	NA	1.17682412267198e-43
cg21699341	5.95316273458e-16	X	153603503	q	FLNA	TSS1500_shore	0	0	15	76	453	153603406	153603579	174	NA	1.17682412267198e-43
